# Supplementary material for: Tetra­aqua­(2,2′-bipyridine-5,5′-dicarboxyl­ato-κ2 N,N′)nickel(II) dihydrate
Source: Acta Crystallogr Sect E Struct Rep Online. 2009 Sep 12;65(Pt 10):m1207. doi: 10.1107/S1600536809035910 (PMC2970486; doi:10.1107/S1600536809035910)
Supplement: Supplementary file 1 [file e-65-m1207-sup1.cif]

##############################################################################
###                                                                        ###
###        Electronic paper (Acta Crystallographica Section E)             ###
###                                                                        ###
##############################################################################
#                                                                            #
# This CIF contains the data in a paper accepted for publication in Acta     #
# Crystallographica Section E. It conforms to the requirements of Notes      #
# for Authors for Section E, and has been peer reviewed under the auspices   #
# of the IUCr Commission on Journals.                                        #
#                                                                            #
# Full details of the Crystallographic Information File format               #
# are given in the paper "The Crystallographic Information File (CIF):       #
# a New Standard Archive File for Crystallography" by S. R. Hall, F. H.      #
# Allen and I. D. Brown [Acta Cryst. (1991), A47, 655-685].                  #
#                                                                            #
# The current version of the core CIF dictionary is obtainable from          #
# ftp://ftp.iucr.org/pub/cif_core.dic. The current version number is 2.4.    #
#                                                                            #
# Software is freely available for graphical display of the structure(s) in  #
# this CIF.  For information consult the CIF home page http://www.iucr.org/  #
# cif/home.html                                                              #
#                                                                            #
# This file may be used for bona fide research purposes within the           #
# scientific community so long as proper attribution is given to the journal # 
# article from which it was obtained.                                        #
#                                                                            #
##############################################################################
                                             
data_I
_audit_creation_method     SHELXL-97
_chemical_name_systematic
;
Tetraaqua(2,2'-bipyridine-5,5'-dicarboxylato-\k^2^<i>N</i>,<i>N</i>')
nickel(II) dihydrate
;
_chemical_formula_moiety     'C12 H14 N2 Ni O8, 2H2 O'
_chemical_formula_sum     'C12 H18 N2 Ni O10'
_chemical_formula_iupac     '[Ni (C12 H6 N2 O4) (H2 O)4], 2H2 O'
_chemical_formula_weight     408.97
_symmetry_cell_setting     'Monoclinic'
_symmetry_space_group_name_H-M     'C 2/c'
_symmetry_space_group_name_Hall     '-C 2yc'
loop_
    _symmetry_equiv_pos_as_xyz
    'x, y, z'
    '-x, y, -z+1/2'
    'x+1/2, y+1/2, z'
    '-x+1/2, y+1/2, -z+1/2'
    '-x, -y, -z'
    'x, -y, z-1/2'
    '-x+1/2, -y+1/2, -z'
    'x+1/2, -y+1/2, z-1/2'
_cell_length_a     12.4787(2)
_cell_length_b     9.8152(2)
_cell_length_c     12.6533(2)
_cell_angle_alpha     90.00
_cell_angle_beta     92.107(2)
_cell_angle_gamma     90.00
_cell_volume     1548.74(5)
_cell_formula_units_Z     4
_cell_measurement_reflns_used     8276
_cell_measurement_theta_min     3.06
_cell_measurement_theta_max     26.99
_cell_measurement_temperature     120(2)
_exptl_crystal_description     prism
_exptl_crystal_colour     colourless
_exptl_crystal_size_max     0.18
_exptl_crystal_size_mid     0.16
_exptl_crystal_size_min     0.10
_exptl_crystal_density_diffrn     1.754
_exptl_crystal_density_meas     ?
_exptl_crystal_density_method     'not measured'
_exptl_crystal_F_000     848.0
_exptl_absorpt_coefficient_mu     1.313
_exptl_absorpt_correction_type     multi-scan
_exptl_absorpt_process_details     '(SADABS; Bruker, 2005)'
_exptl_absorpt_correction_T_min     0.730
_exptl_absorpt_correction_T_max     0.828
_exptl_special_details
;
 ?
;
_diffrn_ambient_temperature     120(2)
_diffrn_radiation_type     MoK\a
_diffrn_radiation_wavelength     0.71073
_diffrn_radiation_source     'fine-focus sealed tube'
_diffrn_radiation_monochromator     graphite
_diffrn_measurement_device_type     'Bruker APEXII CCD area-detector'
_diffrn_measurement_method     '\f and \w scans'
_diffrn_detector_area_resol_mean     ?
_diffrn_reflns_number     8276
_diffrn_reflns_av_R_equivalents     0.0371
_diffrn_reflns_av_sigmaI/netI     0.0333
_diffrn_reflns_theta_min     3.06
_diffrn_reflns_theta_max     26.99
_diffrn_reflns_theta_full     26.99
_diffrn_measured_fraction_theta_max     0.999
_diffrn_measured_fraction_theta_full     0.999
_diffrn_reflns_limit_h_min     -15
_diffrn_reflns_limit_h_max     15
_diffrn_reflns_limit_k_min     -12
_diffrn_reflns_limit_k_max     12
_diffrn_reflns_limit_l_min     -14
_diffrn_reflns_limit_l_max     16
_diffrn_standards_number     ?
_diffrn_standards_interval_count     ?
_diffrn_standards_interval_time     ?
_diffrn_standards_decay_%     ?
_refine_special_details
;
 Refinement of F^2^ against ALL reflections.  The weighted R-factor wR and
 goodness of fit S are based on F^2^, conventional R-factors R are based
 on F, with F set to zero for negative F^2^. The threshold expression of
 F^2^ > 2sigma(F^2^) is used only for calculating R-factors(gt) etc. and is
 not relevant to the choice of reflections for refinement.  R-factors based
 on F^2^ are statistically about twice as large as those based on F, and R-
 factors based on ALL data will be even larger.
;
_reflns_number_total     1691
_reflns_number_gt     1379
_reflns_threshold_expression     >2sigma(I)
_refine_ls_structure_factor_coef     Fsqd
_refine_ls_matrix_type     full
_refine_ls_R_factor_all     0.0328
_refine_ls_R_factor_gt     0.0249
_refine_ls_wR_factor_gt     0.0634
_refine_ls_wR_factor_ref     0.0651
_refine_ls_goodness_of_fit_ref     0.976
_refine_ls_restrained_S_all     0.975
_refine_ls_number_reflns     1691
_refine_ls_number_parameters     138
_refine_ls_number_restraints     6
_refine_ls_hydrogen_treatment     mixed
_refine_ls_weighting_scheme     calc
_refine_ls_weighting_details
         'calc w=1/[\s^2^(Fo^2^)+(0.0426P)^2^+0.0000P] where P=(Fo^2^+2Fc^2^)/3'
_atom_sites_solution_hydrogens     geom
_atom_sites_solution_primary     direct
_atom_sites_solution_secondary     difmap
_refine_ls_shift/su_max     0.001
_refine_ls_shift/su_mean     0.000
_refine_diff_density_max     0.439
_refine_diff_density_min     -0.333
_refine_ls_extinction_method     none
_refine_ls_extinction_coef     ?
loop_
    _atom_type_symbol
    _atom_type_description
    _atom_type_scat_dispersion_real
    _atom_type_scat_dispersion_imag
    _atom_type_scat_source
    'C' 'C' 0.0033 0.0016
                         'International Tables Vol C Tables 4.2.6.8 and 6.1.1.4'
    'H' 'H' 0.0000 0.0000
                         'International Tables Vol C Tables 4.2.6.8 and 6.1.1.4'
    'O' 'O' 0.0106 0.0060
                         'International Tables Vol C Tables 4.2.6.8 and 6.1.1.4'
    'Ni' 'Ni' 0.3393 1.1124
                         'International Tables Vol C Tables 4.2.6.8 and 6.1.1.4'
    'N' 'N' 0.0061 0.0033
                         'International Tables Vol C Tables 4.2.6.8 and 6.1.1.4'
_computing_data_collection     'APEX2 (Bruker, 2005)'
_computing_cell_refinement     'SAINT (Bruker, 2005)'
_computing_data_reduction     'SAINT (Bruker, 2005)'
_computing_structure_solution     'SHELXS97 (Sheldrick, 2008)'
_computing_structure_refinement     'SHELXL97 (Sheldrick, 2008)'
_computing_molecular_graphics     'Ortep-3 for Windows (Farrugia, 1997)'
_computing_publication_material     'WinGX (Farrugia, 1999)'
loop_
    _atom_site_type_symbol
    _atom_site_label
    _atom_site_fract_x
    _atom_site_fract_y
    _atom_site_fract_z
    _atom_site_U_iso_or_equiv
    _atom_site_adp_type
    _atom_site_calc_flag
    _atom_site_refinement_flags
    _atom_site_occupancy
    _atom_site_disorder_assembly
    _atom_site_disorder_group
    Ni Ni1 0.0000 0.27554(3) 0.7500 0.01072(11) Uani d S 1 . .
    O O1 0.03285(11) 0.42083(13) 0.86619(11) 0.0142(3) Uani d D 1 . .
    H H11 0.0898(11) 0.4670(18) 0.8664(17) 0.019(6) Uiso d D 1 . .
    H H12 -0.0189(14) 0.475(2) 0.864(2) 0.044(8) Uiso d D 1 . .
    O O2 0.15591(10) 0.29226(13) 0.70290(10) 0.0129(3) Uani d D 1 . .
    H H21 0.1953(16) 0.315(2) 0.7545(13) 0.032(7) Uiso d D 1 . .
    H H22 0.184(2) 0.2274(19) 0.672(2) 0.052(9) Uiso d D 1 . .
    O O3 0.26260(10) -0.06943(12) 1.12935(10) 0.0145(3) Uani d . 1 . .
    O O4 0.21890(10) 0.15053(12) 1.12590(10) 0.0166(3) Uani d . 1 . .
    O O5 -0.12732(13) 0.60197(15) 0.83875(13) 0.0301(4) Uani d D 1 . .
    H H51 -0.1494(18) 0.6770(14) 0.8598(18) 0.033(7) Uiso d D 1 . .
    H H52 -0.1726(19) 0.580(3) 0.7913(18) 0.067(10) Uiso d D 1 . .
    N N1 0.04499(11) 0.11232(14) 0.84534(11) 0.0106(3) Uani d . 1 . .
    C C1 0.21332(13) 0.03194(17) 1.08927(14) 0.0119(4) Uani d . 1 . .
    C C2 0.14678(14) 0.01069(17) 0.98899(14) 0.0116(4) Uani d . 1 . .
    C C3 0.13045(14) -0.11715(17) 0.94398(14) 0.0119(4) Uani d . 1 . .
    H H3 0.1595 -0.1960 0.9778 0.014 Uiso calc R 1 . .
    C C4 0.07152(14) -0.12874(17) 0.84950(14) 0.0126(4) Uani d . 1 . .
    H H4 0.0596 -0.2156 0.8180 0.015 Uiso calc R 1 . .
    C C5 0.03040(13) -0.01275(17) 0.80161(14) 0.0108(4) Uani d . 1 . .
    C C7 0.10106(14) 0.12224(17) 0.93712(14) 0.0117(4) Uani d . 1 . .
    H H7 0.1100 0.2097 0.9683 0.014 Uiso calc R 1 . .
loop_
    _atom_site_aniso_label
    _atom_site_aniso_U_11
    _atom_site_aniso_U_22
    _atom_site_aniso_U_33
    _atom_site_aniso_U_12
    _atom_site_aniso_U_13
    _atom_site_aniso_U_23
    Ni1 0.01160(18) 0.00978(17) 0.01056(18) 0.000 -0.00259(12) 0.000
    O1 0.0113(7) 0.0133(7) 0.0177(7) 0.0017(5) -0.0029(5) -0.0029(5)
    O2 0.0122(6) 0.0148(7) 0.0115(7) 0.0004(5) -0.0030(5) -0.0024(5)
    O3 0.0155(7) 0.0126(6) 0.0151(7) -0.0005(5) -0.0059(5) 0.0034(5)
    O4 0.0203(7) 0.0133(7) 0.0156(7) 0.0013(5) -0.0064(6) -0.0043(5)
    O5 0.0286(9) 0.0212(8) 0.0392(10) 0.0123(6) -0.0167(7) -0.0135(7)
    N1 0.0109(8) 0.0106(8) 0.0103(8) -0.0013(5) -0.0011(6) 0.0005(6)
    C1 0.0101(9) 0.0143(9) 0.0113(9) -0.0019(7) 0.0008(7) 0.0014(7)
    C2 0.0108(8) 0.0148(9) 0.0092(9) -0.0002(7) 0.0003(7) 0.0005(7)
    C3 0.0110(9) 0.0118(9) 0.0128(9) 0.0010(6) -0.0007(7) 0.0020(7)
    C4 0.0132(9) 0.0108(9) 0.0140(9) -0.0006(7) 0.0011(7) -0.0018(7)
    C5 0.0094(8) 0.0124(9) 0.0106(9) -0.0006(6) 0.0009(7) -0.0007(7)
    C7 0.0110(9) 0.0124(9) 0.0118(9) -0.0014(7) 0.0013(7) -0.0015(7)
_geom_special_details
;
 All esds (except the esd in the dihedral angle between two l.s. planes)
 are estimated using the full covariance matrix.  The cell esds are taken
 into account individually in the estimation of esds in distances, angles
 and torsion angles; correlations between esds in cell parameters are only
 used when they are defined by crystal symmetry.  An approximate (isotropic)
 treatment of cell esds is used for estimating esds involving l.s. planes.
;
loop_
    _geom_bond_atom_site_label_1
    _geom_bond_atom_site_label_2
    _geom_bond_site_symmetry_2
    _geom_bond_distance
    _geom_bond_publ_flag
    Ni1 O2 2_556 2.0622(12) ?
    Ni1 O2 . 2.0622(12) ?
    Ni1 N1 2_556 2.0706(14) ?
    Ni1 N1 . 2.0706(14) ?
    Ni1 O1 . 2.0782(13) ?
    Ni1 O1 2_556 2.0782(13) ?
    O1 H11 . 0.843(9) ?
    O1 H12 . 0.834(10) ?
    O2 H21 . 0.833(10) ?
    O2 H22 . 0.834(10) ?
    O3 C1 . 1.266(2) ?
    O4 C1 . 1.254(2) ?
    O5 H51 . 0.834(10) ?
    O5 H52 . 0.837(10) ?
    N1 C7 . 1.337(2) ?
    N1 C5 . 1.356(2) ?
    C1 C2 . 1.505(2) ?
    C2 C7 . 1.388(2) ?
    C2 C3 . 1.390(2) ?
    C3 C4 . 1.385(2) ?
    C3 H3 . 0.9500 ?
    C4 C5 . 1.380(2) ?
    C4 H4 . 0.9500 ?
    C5 C5 2_556 1.486(3) ?
    C7 H7 . 0.9500 ?
loop_
    _geom_angle_atom_site_label_1
    _geom_angle_atom_site_label_2
    _geom_angle_atom_site_label_3
    _geom_angle_site_symmetry_1
    _geom_angle_site_symmetry_3
    _geom_angle
    _geom_angle_publ_flag
    O2 Ni1 O2 2_556 . 170.87(7) ?
    O2 Ni1 N1 2_556 2_556 89.51(5) ?
    O2 Ni1 N1 . 2_556 97.57(5) ?
    O2 Ni1 N1 2_556 . 97.57(5) ?
    O2 Ni1 N1 . . 89.51(5) ?
    N1 Ni1 N1 2_556 . 78.63(8) ?
    O2 Ni1 O1 2_556 . 84.53(5) ?
    O2 Ni1 O1 . . 89.21(5) ?
    N1 Ni1 O1 2_556 . 170.17(6) ?
    N1 Ni1 O1 . . 94.39(5) ?
    O2 Ni1 O1 2_556 2_556 89.21(5) ?
    O2 Ni1 O1 . 2_556 84.53(5) ?
    N1 Ni1 O1 2_556 2_556 94.39(5) ?
    N1 Ni1 O1 . 2_556 170.17(6) ?
    O1 Ni1 O1 . 2_556 93.34(7) ?
    Ni1 O1 H11 . . 121.0(15) ?
    Ni1 O1 H12 . . 106.4(18) ?
    H11 O1 H12 . . 108(2) ?
    Ni1 O2 H21 . . 109.3(17) ?
    Ni1 O2 H22 . . 119.7(19) ?
    H21 O2 H22 . . 109(2) ?
    H51 O5 H52 . . 104(3) ?
    C7 N1 C5 . . 118.59(14) ?
    C7 N1 Ni1 . . 124.87(11) ?
    C5 N1 Ni1 . . 115.66(12) ?
    O4 C1 O3 . . 124.20(16) ?
    O4 C1 C2 . . 117.49(15) ?
    O3 C1 C2 . . 118.27(15) ?
    C7 C2 C3 . . 117.82(16) ?
    C7 C2 C1 . . 119.58(15) ?
    C3 C2 C1 . . 122.59(15) ?
    C4 C3 C2 . . 119.54(15) ?
    C4 C3 H3 . . 120.2 ?
    C2 C3 H3 . . 120.2 ?
    C5 C4 C3 . . 119.24(16) ?
    C5 C4 H4 . . 120.4 ?
    C3 C4 H4 . . 120.4 ?
    N1 C5 C4 . . 121.70(16) ?
    N1 C5 C5 . 2_556 114.53(10) ?
    C4 C5 C5 . 2_556 123.75(10) ?
    N1 C7 C2 . . 123.09(15) ?
    N1 C7 H7 . . 118.5 ?
    C2 C7 H7 . . 118.5 ?
loop_
    _geom_torsion_atom_site_label_1
    _geom_torsion_atom_site_label_2
    _geom_torsion_atom_site_label_3
    _geom_torsion_atom_site_label_4
    _geom_torsion_site_symmetry_1
    _geom_torsion_site_symmetry_2
    _geom_torsion_site_symmetry_3
    _geom_torsion_site_symmetry_4
    _geom_torsion
    _geom_torsion_publ_flag
    O2 Ni1 N1 C7 2_556 . . . -99.70(14) ?
    O2 Ni1 N1 C7 . . . . 74.51(14) ?
    N1 Ni1 N1 C7 2_556 . . . 172.33(18) ?
    O1 Ni1 N1 C7 . . . . -14.65(15) ?
    O1 Ni1 N1 C7 2_556 . . . 127.1(3) ?
    O2 Ni1 N1 C5 2_556 . . . 91.22(12) ?
    O2 Ni1 N1 C5 . . . . -94.57(12) ?
    N1 Ni1 N1 C5 2_556 . . . 3.25(9) ?
    O1 Ni1 N1 C5 . . . . 176.26(12) ?
    O1 Ni1 N1 C5 2_556 . . . -42.0(4) ?
    O4 C1 C2 C7 . . . . 4.6(3) ?
    O3 C1 C2 C7 . . . . -173.22(16) ?
    O4 C1 C2 C3 . . . . -176.75(16) ?
    O3 C1 C2 C3 . . . . 5.4(3) ?
    C7 C2 C3 C4 . . . . 1.0(3) ?
    C1 C2 C3 C4 . . . . -177.65(16) ?
    C2 C3 C4 C5 . . . . 0.2(3) ?
    C7 N1 C5 C4 . . . . 0.2(3) ?
    Ni1 N1 C5 C4 . . . . 169.99(14) ?
    C7 N1 C5 C5 . . . 2_556 -178.46(17) ?
    Ni1 N1 C5 C5 . . . 2_556 -8.7(2) ?
    C3 C4 C5 N1 . . . . -0.9(3) ?
    C3 C4 C5 C5 . . . 2_556 177.6(2) ?
    C5 N1 C7 C2 . . . . 1.2(3) ?
    Ni1 N1 C7 C2 . . . . -167.62(13) ?
    C3 C2 C7 N1 . . . . -1.8(3) ?
    C1 C2 C7 N1 . . . . 176.94(15) ?
loop_
    _geom_hbond_atom_site_label_D
    _geom_hbond_atom_site_label_H
    _geom_hbond_atom_site_label_A
    _geom_hbond_site_symmetry_A
    _geom_hbond_distance_DH
    _geom_hbond_distance_HA
    _geom_hbond_distance_DA
    _geom_hbond_angle_DHA
    O5 H52 O3 8_455 0.837(10) 2.178(16) 2.9566(19) 155(3)
    O2 H22 O3 6 0.834(10) 1.921(12) 2.7410(18) 168(3)
    O5 H51 O4 5_567 0.834(10) 1.913(11) 2.7286(19) 166(2)
    O2 H21 O4 7_557 0.833(10) 1.852(10) 2.6831(17) 175(2)
    O1 H11 O4 7_557 0.843(9) 2.650(17) 3.1740(18) 121.6(16)
    O1 H11 O3 7_557 0.843(9) 2.097(10) 2.9386(18) 175.9(19)
    O1 H12 O5 . 0.834(10) 1.861(11) 2.688(2) 171(3)
data_global
_journal_date_recd_electronic     2009-09-02
_journal_date_accepted     2009-09-05
_journal_name_full     'Acta Crystallographica, Section E'
_journal_year     2009
_journal_volume     65
_journal_issue     10
_journal_page_first     m1207
_journal_page_last     m1207
_journal_paper_category     QM
_journal_coeditor_code     NG2636
_publ_contact_author_name     'Hua Yang'
_publ_contact_author_address
;
Department of Chemistry,
Mudanjiang Teachers College,
Mudanjiang 157012, People's Republic of China
;
_publ_contact_author_email     'youngflower7799@yahoo.com.cn'
_publ_contact_author_fax     '0453-6595718'
_publ_contact_author_phone     '0453-6511202'
_publ_section_title
;
Tetraaqua(2,2'-bipyridine-5,5'-dicarboxylato-\k^2^<i>N</i>,<i>N</i>') nickel(II)
dihydrate
;
loop_
    _publ_author_name
    _publ_author_address
    'Yang, Hua'
;
Department of Chemistry,
Mudanjiang Teachers College,
Mudanjiang 157012, People's Republic of China
;
