# Supplementary material for: Tetra­aqua­(2,2′-bipyridine-5,5′-dicarboxyl­ato-κ2 N,N′)nickel(II) dihydrate
Source: Acta Crystallogr Sect E Struct Rep Online. 2009 Sep 12;65(Pt 10):m1207. doi: 10.1107/S1600536809035910 (PMC2970486; doi:10.1107/S1600536809035910)
Supplement: Supplementary file 2 [file e-65-m1207-Isup2.hkl]

# 
# h,k,l, Fc-squared, Fo-squared, sigma(Fo-squared) and status flag 
# 
data_I
_shelx_title '  C2/c' 
_shelx_refln_list_code          4 
_shelx_F_calc_maximum      323.78 
_exptl_crystal_F_000       848.00 
_reflns_d_resolution_high  0.7831 
 
loop_ 
 _symmetry_equiv_pos_as_xyz 
 'x, y, z' 
 '-x, y, -z+1/2' 
 'x+1/2, y+1/2, z' 
 '-x+1/2, y+1/2, -z+1/2' 
 '-x, -y, -z' 
 'x, -y, z-1/2' 
 '-x+1/2, -y+1/2, -z' 
 'x+1/2, -y+1/2, z-1/2' 
 
_cell_length_a    12.4787 
_cell_length_b     9.8152 
_cell_length_c    12.6533 
_cell_angle_alpha  90.000 
_cell_angle_beta   92.107 
_cell_angle_gamma  90.000 
 
_shelx_F_squared_multiplier     1.000 
 
loop_ 
 _refln_index_h 
 _refln_index_k 
 _refln_index_l 
 _refln_F_squared_calc 
 _refln_F_squared_meas 
 _refln_F_squared_sigma 
 _refln_observed_status 
   2   0   0     8140.96     7578.45     71.19 o 
   4   0   0     6346.98     6635.18     61.12 o 
   6   0   0     5547.58     5509.74    108.43 o 
   8   0   0    10997.99    11290.22    144.14 o 
  10   0   0       16.57       27.21     41.69 o 
  12   0   0       12.45       51.73    111.18 o 
  14   0   0     1795.90     1840.44    128.34 o 
   3   1   0     1643.79     1647.55     29.64 o 
   5   1   0      174.20      168.32     10.71 o 
   7   1   0     2575.39     2682.47     49.39 o 
   9   1   0       85.19       67.08     18.79 o 
  11   1   0      324.28      346.61     43.34 o 
  13   1   0       41.21       22.51     24.06 o 
  15   1   0       53.10       39.68     73.51 o 
   0   2   0      926.11      980.43     18.26 o 
   2   2   0     3580.01     3691.45     21.40 o 
   4   2   0      266.69      278.65     13.38 o 
   6   2   0     8007.15     7509.48     54.57 o 
   8   2   0     1349.30     1232.16     40.26 o 
  10   2   0     3908.86     4141.19     61.03 o 
  12   2   0     4967.94     5161.24    151.03 o 
  14   2   0     1684.85     1637.80    120.56 o 
   1   3   0      988.09      997.18     14.69 o 
   3   3   0       14.50       35.26      8.82 o 
   5   3   0     3714.11     3774.61     39.38 o 
   7   3   0    10015.92    10204.98     92.13 o 
   9   3   0        6.52       12.32     19.76 o 
  11   3   0      281.34      260.44     31.54 o 
  13   3   0      435.69      373.38     68.28 o 
  15   3   0      118.90      154.77     82.35 o 
   0   4   0     1231.40     1503.10     40.33 o 
   2   4   0     1528.55     1521.35     20.26 o 
   4   4   0     6447.17     6526.92     53.55 o 
   6   4   0    14118.99    14943.49    111.45 o 
   8   4   0     1365.57     1351.54     37.12 o 
  10   4   0      930.70      998.92     31.38 o 
  12   4   0     2931.03     2923.26     87.45 o 
  14   4   0     1209.83     1161.70     79.37 o 
   1   5   0     2367.80     2227.64     43.64 o 
   3   5   0     1685.91     1647.31     31.87 o 
   5   5   0      179.98       94.78     18.77 o 
   7   5   0     1097.20     1039.47     54.90 o 
   9   5   0       80.26      101.83     34.28 o 
  11   5   0     2844.67     2971.38     72.75 o 
  13   5   0     1077.50     1101.91     90.78 o 
   0   6   0     4215.43     4196.84     86.97 o 
   2   6   0     3981.56     4030.61     35.06 o 
   4   6   0     1592.17     1438.86     28.19 o 
   6   6   0      374.80      373.74     29.05 o 
   8   6   0     2091.56     2154.70     92.31 o 
  10   6   0       58.02       65.64     43.74 o 
  12   6   0      247.12      249.97     69.06 o 
   1   7   0    20741.70    20723.17    162.68 o 
   3   7   0      606.49      568.82     16.12 o 
   5   7   0     5648.48     5637.57     61.42 o 
   7   7   0     1765.31     1686.83     51.68 o 
   9   7   0     1658.98     1694.63     51.52 o 
  11   7   0       86.59       83.86     70.39 o 
  13   7   0     1893.55     2119.24    131.35 o 
   0   8   0     3037.13     2990.89    102.81 o 
   2   8   0     2642.76     2412.33     55.42 o 
   4   8   0      606.95      508.21     37.79 o 
   6   8   0       16.21       26.54     31.16 o 
   8   8   0       96.64      106.85     54.39 o 
  10   8   0      282.59      185.17     71.27 o 
  12   8   0      122.48       40.14     45.72 o 
   1   9   0      131.85      126.66     59.28 o 
   3   9   0      585.41      573.23     47.23 o 
   5   9   0     2890.21     2936.38     62.16 o 
   7   9   0     1826.13     1780.48     87.81 o 
   9   9   0     1961.23     2057.21     79.92 o 
  11   9   0     1996.28     2010.59     90.86 o 
   0  10   0     1246.75     1225.65    117.76 o 
   2  10   0      963.33      937.90     69.75 o 
   4  10   0     1184.88     1045.14     52.46 o 
   6  10   0      953.37      946.73     54.12 o 
   8  10   0      170.92      125.94     74.86 o 
   1  11   0      400.11      399.00     72.19 o 
   3  11   0     1695.34     1914.26     88.26 o 
   5  11   0     1347.26     1448.34     80.92 o 
   7  11   0     2557.72     2765.67    152.21 o 
   0  12   0      748.75      718.26    123.93 o 
   2  12   0      147.77      129.35    100.94 o 
   4  12   0      288.09      222.96     97.62 o 
 -15   1   1      167.37      186.35     86.67 o 
 -13   1   1     1099.45     1079.23     92.42 o 
 -11   1   1     7166.65     7151.25    120.32 o 
  -9   1   1      147.90      165.79     42.77 o 
  -7   1   1    12069.68    12148.13     95.08 o 
  -5   1   1    16732.52    16648.97    107.78 o 
  -3   1   1    15895.99    16470.40     70.54 o 
  -1   1   1    22142.79    21831.67    430.63 o 
   1   1   1    11083.72    11026.47     80.73 o 
   3   1   1    10194.26    10470.41     67.19 o 
   5   1   1     4611.29     4441.04     37.09 o 
   7   1   1    11632.26    11515.79    205.88 o 
   9   1   1      407.96      404.83     18.16 o 
  11   1   1      736.23      742.61     36.74 o 
  13   1   1      969.23      908.05     51.41 o 
  15   1   1      161.09      179.10     83.43 o 
 -14   2   1      180.61      164.45     76.22 o 
 -12   2   1      401.75      316.44     67.43 o 
 -10   2   1      333.76      323.03     32.76 o 
  -8   2   1     1387.73     1408.63     30.61 o 
  -6   2   1        1.70        8.12     17.67 o 
  -4   2   1     8230.65     8507.17     41.69 o 
  -2   2   1     2457.53     2261.93     18.05 o 
   0   2   1     3700.60     3600.08     54.94 o 
   2   2   1      343.37      341.31     10.94 o 
   4   2   1      456.09      368.29     14.35 o 
   6   2   1     8246.36     8446.27     77.25 o 
   8   2   1     3349.96     3416.31     48.89 o 
  10   2   1      579.17      576.62     23.89 o 
  12   2   1      172.59      180.41     53.47 o 
  14   2   1     2664.57     2563.30    104.89 o 
 -15   3   1     1159.38     1136.68     80.72 o 
 -13   3   1     4126.84     4182.77    107.55 o 
 -11   3   1       49.93       44.52     27.74 o 
  -9   3   1     4527.24     4633.16     45.98 o 
  -7   3   1     1232.45     1208.50     30.96 o 
  -5   3   1     4157.20     4068.65     55.19 o 
  -3   3   1     8281.46     8885.19     45.33 o 
  -1   3   1     3711.01     3906.35     28.73 o 
   1   3   1    13921.57    13843.53     40.51 o 
   3   3   1      113.86      125.90      9.62 o 
   5   3   1     4254.56     4169.07     51.12 o 
   7   3   1    11409.17    11236.14    159.63 o 
   9   3   1     5727.89     5654.61     87.94 o 
  11   3   1     2976.62     3087.67     65.51 o 
  13   3   1     4235.87     4493.05    104.67 o 
  15   3   1     2138.18     2152.04     90.86 o 
 -14   4   1     1063.79      976.22     88.40 o 
 -12   4   1      895.01      888.16     61.57 o 
 -10   4   1        4.72        9.85     15.78 o 
  -8   4   1      793.49      734.71     33.67 o 
  -6   4   1     1556.20     1574.65     30.93 o 
  -4   4   1       58.19       27.72     11.14 o 
  -2   4   1     1905.52     2137.58     28.72 o 
   0   4   1    13873.28    14530.56     53.89 o 
   2   4   1       74.11      112.11     10.66 o 
   4   4   1     1681.49     1593.00     21.33 o 
   6   4   1      755.41      639.31     20.91 o 
   8   4   1     5638.43     5695.75     94.45 o 
  10   4   1      231.97      215.29     32.09 o 
  12   4   1     2659.36     2660.31     63.53 o 
  14   4   1      793.06      808.19     82.92 o 
 -13   5   1      204.78      212.54     90.61 o 
 -11   5   1      905.26      817.47     45.64 o 
  -9   5   1      961.92      940.76     38.64 o 
  -7   5   1     3775.90     3939.64     62.85 o 
  -5   5   1      520.91      465.41     18.28 o 
  -3   5   1     5738.45     5889.50     54.91 o 
  -1   5   1     2884.81     2743.67     32.39 o 
   1   5   1     8833.84     8580.22     66.09 o 
   3   5   1       88.70       81.09     14.22 o 
   5   5   1     4204.51     4322.62     69.51 o 
   7   5   1      355.39      307.53     21.21 o 
   9   5   1      811.24      805.52     39.71 o 
  11   5   1      837.63      879.07     49.57 o 
  13   5   1     1953.05     2020.59     83.96 o 
 -12   6   1     1559.85     1555.46     86.87 o 
 -10   6   1      290.66      288.81     42.26 o 
  -8   6   1     1448.93     1383.37     42.68 o 
  -6   6   1     9584.45     9882.90     99.88 o 
  -4   6   1     2995.29     3034.35     33.57 o 
  -2   6   1     3190.75     3121.04     65.15 o 
   0   6   1    10851.61    10518.11    157.99 o 
   2   6   1    10693.20    10955.57     57.60 o 
   4   6   1       20.14       15.76     10.65 o 
   6   6   1     3361.70     3357.55     59.72 o 
   8   6   1     1940.67     2012.61     56.92 o 
  10   6   1      968.96      940.70     48.61 o 
  12   6   1       80.51       64.71     67.28 o 
 -13   7   1      483.44      324.55    143.60 o 
 -11   7   1      137.78      132.36     63.06 o 
  -9   7   1      569.31      565.95     47.94 o 
  -7   7   1       16.54       32.33     37.95 o 
  -5   7   1     4075.06     4117.48     46.49 o 
  -3   7   1     6589.27     6353.73     82.79 o 
  -1   7   1      421.64      396.49     23.53 o 
   1   7   1     2155.51     2012.68     45.28 o 
   3   7   1      954.10      897.01     24.16 o 
   5   7   1     1780.80     1737.21     38.96 o 
   7   7   1       59.76       79.05     40.40 o 
   9   7   1      130.93      138.34     52.52 o 
  11   7   1        9.08       21.43     83.28 o 
  13   7   1      415.15      323.27    142.71 o 
 -12   8   1     1645.56     1610.92    138.04 o 
 -10   8   1     2335.17     2500.21     85.59 o 
  -8   8   1      852.38      848.09     53.79 o 
  -6   8   1     5334.80     5480.88     93.98 o 
  -4   8   1      181.85      162.08     52.02 o 
  -2   8   1     7151.35     7387.94    115.13 o 
   0   8   1      567.75      544.20     34.63 o 
   2   8   1     1962.86     1946.77     43.25 o 
   4   8   1     2665.05     2822.83     59.83 o 
   6   8   1     3607.05     3698.17     64.82 o 
   8   8   1     1793.75     1927.16     64.43 o 
  10   8   1       16.54       41.74     65.64 o 
  12   8   1     3189.77     3340.46    120.25 o 
 -11   9   1      118.68      157.51     98.36 o 
  -9   9   1       20.81        6.37     30.76 o 
  -7   9   1        5.96       17.65     48.26 o 
  -5   9   1      244.22      246.25     64.10 o 
  -3   9   1      759.16      766.10     54.70 o 
  -1   9   1       31.26       23.44     50.88 o 
   1   9   1     2320.77     2321.04     84.13 o 
   3   9   1      994.37      994.33     47.16 o 
   5   9   1      124.17      132.25     42.78 o 
   7   9   1      862.21      754.58     49.46 o 
   9   9   1      435.60      455.35     68.88 o 
  11   9   1      184.82      114.11    116.17 o 
  -8  10   1      881.24      889.58     73.42 o 
  -6  10   1      574.29      541.01     81.47 o 
  -4  10   1     1713.99     1734.54     60.43 o 
  -2  10   1      154.66      131.69     73.21 o 
   0  10   1     3545.13     3590.29     90.83 o 
   2  10   1     1026.31     1107.73     71.52 o 
   4  10   1     1888.57     1882.14     58.19 o 
   6  10   1     1652.19     1817.84     57.31 o 
   8  10   1     1861.28     2033.93     86.36 o 
  -7  11   1      122.36       91.41     97.55 o 
  -5  11   1      342.03      297.59     92.66 o 
  -3  11   1      135.90      101.95    104.56 o 
  -1  11   1      119.63      133.40     74.02 o 
   1  11   1       31.49       66.89     77.28 o 
   3  11   1       13.97        7.87     77.75 o 
   5  11   1       73.48       75.88     86.26 o 
   7  11   1      177.12      107.66     93.45 o 
  -4  12   1      713.63      620.18    107.03 o 
  -2  12   1     1366.60     1562.81    110.72 o 
   0  12   1     1493.29     1369.35     86.30 o 
   2  12   1     1327.32     1350.80     77.30 o 
   4  12   1      167.85      221.45    115.18 o 
 -14   0   2      608.87      555.64     99.69 o 
 -12   0   2     4046.27     4151.69    444.11 o 
 -10   0   2     1127.78     1050.93     51.32 o 
  -8   0   2     6464.56     6652.92     95.44 o 
  -6   0   2    24684.76    25110.82    225.40 o 
  -4   0   2   104836.50   105816.58   1069.88 o 
  -2   0   2    34838.12    35690.00    621.62 o 
   0   0   2    21516.38    21423.61    569.68 o 
   2   0   2    13934.68    14406.89     88.88 o 
   4   0   2     2722.06     2833.53     56.84 o 
   6   0   2     2108.20     2020.95     48.09 o 
   8   0   2       16.59       12.14     28.31 o 
  10   0   2      703.96      667.67     40.05 o 
  12   0   2      982.38      977.94     57.95 o 
  14   0   2      286.15      345.59    116.66 o 
 -15   1   2      776.71      732.87     91.03 o 
 -13   1   2      598.53      568.81     66.75 o 
 -11   1   2       36.04       23.16     43.65 o 
  -9   1   2      543.09      454.15     39.35 o 
  -7   1   2     1415.75     1475.63     42.52 o 
  -5   1   2     4397.36     4404.30     38.29 o 
  -3   1   2    76529.22    79339.76    761.89 o 
  -1   1   2     8154.10     8420.71     53.87 o 
   1   1   2      508.74      433.19     15.02 o 
   3   1   2     4637.67     5234.11     47.65 o 
   5   1   2     8524.42     9085.63     98.60 o 
   7   1   2     2686.21     2856.66     48.96 o 
   9   1   2      852.80      850.14     31.22 o 
  11   1   2      131.84      111.42     36.27 o 
  13   1   2      161.58      137.18     61.97 o 
  15   1   2        2.41        4.15     77.46 o 
 -14   2   2     1531.76     1472.18     78.87 o 
 -12   2   2     2790.10     2864.18     87.03 o 
 -10   2   2      319.03      281.58     43.65 o 
  -8   2   2      809.38      764.75     34.00 o 
  -6   2   2     4783.85     4706.29     52.29 o 
  -4   2   2      357.22      273.00     14.75 o 
  -2   2   2      149.65      152.78     14.64 o 
   0   2   2    20285.74    20406.69     96.81 o 
   2   2   2     4460.54     4437.78     30.87 o 
   4   2   2     2007.00     1793.68     24.87 o 
   6   2   2    16468.46    16731.21    111.92 o 
   8   2   2     8629.18     8939.00    105.36 o 
  10   2   2     2545.51     2439.38     51.61 o 
  12   2   2     2443.17     2570.05     90.53 o 
  14   2   2     5834.83     6327.52    125.36 o 
 -15   3   2       31.54        2.92     16.09 o 
 -13   3   2      107.98      132.57     63.41 o 
 -11   3   2     1561.75     1622.46     45.76 o 
  -9   3   2      961.73     1062.31     42.52 o 
  -7   3   2     3901.46     4003.60     43.85 o 
  -5   3   2     1499.02     1478.91     27.27 o 
  -3   3   2     1398.60     1402.92     19.02 o 
  -1   3   2      821.80      838.62     25.10 o 
   1   3   2    15129.86    14742.60     80.87 o 
   3   3   2     9539.80    10597.77     47.92 o 
   5   3   2      206.83      187.27     17.07 o 
   7   3   2     1559.96     1470.16     32.03 o 
   9   3   2      973.41      902.45     33.13 o 
  11   3   2      167.16      169.92     41.45 o 
  13   3   2        2.65       -3.67     77.12 o 
  15   3   2       36.42       35.90    106.48 o 
 -14   4   2      131.72      120.93     88.31 o 
 -12   4   2     1384.27     1366.50     67.59 o 
 -10   4   2     3800.06     4049.85     71.49 o 
  -8   4   2     2020.21     2131.22     58.22 o 
  -6   4   2     1250.54     1198.78     31.29 o 
  -4   4   2      109.72       73.92     12.55 o 
  -2   4   2     1845.84     1775.88     41.79 o 
   0   4   2     5060.60     4912.27     34.01 o 
   2   4   2    13330.30    14191.98     70.99 o 
   4   4   2    11279.81    12417.17     61.87 o 
   6   4   2     6085.95     5964.20     83.36 o 
   8   4   2     4253.11     4355.40     64.87 o 
  10   4   2     1135.64     1182.46     36.35 o 
  12   4   2      891.08      957.39     53.57 o 
  14   4   2       51.40       86.21     74.06 o 
 -13   5   2      561.38      529.73     92.58 o 
 -11   5   2     1138.06     1090.62     72.93 o 
  -9   5   2      341.15      257.90     38.20 o 
  -7   5   2      290.95      248.15     24.19 o 
  -5   5   2     2291.30     2234.75     44.34 o 
  -3   5   2     3878.91     3788.27     57.81 o 
  -1   5   2     4079.20     4126.13     65.31 o 
   1   5   2     1517.53     1358.30     25.75 o 
   3   5   2      568.98      783.27     18.95 o 
   5   5   2     7131.17     7096.72     65.30 o 
   7   5   2     5795.00     5659.92     70.77 o 
   9   5   2      824.41      836.12     37.53 o 
  11   5   2      275.01      247.67     61.39 o 
  13   5   2     6591.01     6465.75    134.89 o 
 -12   6   2      132.38      179.93     89.87 o 
 -10   6   2     1501.30     1503.06     45.34 o 
  -8   6   2      389.86      391.65     35.35 o 
  -6   6   2     8778.92     9003.21    103.81 o 
  -4   6   2      269.65      231.42     20.33 o 
  -2   6   2     1208.02     1100.84     23.23 o 
   0   6   2     3130.89     3133.06     56.77 o 
   2   6   2      221.51      160.21     14.58 o 
   4   6   2      493.81      422.01     18.78 o 
   6   6   2      377.14      339.16     27.10 o 
   8   6   2     2095.06     2049.63     52.76 o 
  10   6   2      143.45       96.26     51.87 o 
  12   6   2      918.58      828.22     77.65 o 
 -13   7   2     1989.78     2152.80    228.64 o 
 -11   7   2     1085.20     1130.56     79.76 o 
  -9   7   2     1815.10     1934.97     58.59 o 
  -7   7   2     2131.48     2153.65     46.59 o 
  -5   7   2    12555.37    12848.85    108.37 o 
  -3   7   2     8177.27     8084.47    179.54 o 
  -1   7   2     5276.17     5337.63     72.96 o 
   1   7   2     3867.69     4031.69     46.61 o 
   3   7   2      975.38      966.94     21.63 o 
   5   7   2      276.45      289.44     21.64 o 
   7   7   2     1738.73     1779.74     46.85 o 
   9   7   2       19.45       38.84     54.19 o 
  11   7   2      803.86      837.60     75.88 o 
 -12   8   2        8.40       33.04    144.39 o 
 -10   8   2        7.40       15.12     32.21 o 
  -8   8   2       47.73       56.03     49.82 o 
  -6   8   2       44.05       46.60     47.70 o 
  -4   8   2     4367.27     4582.98     90.54 o 
  -2   8   2     3339.15     3403.53     41.46 o 
   0   8   2        7.00       38.67     40.35 o 
   2   8   2       57.56       54.64     20.87 o 
   4   8   2      454.88      432.43     30.58 o 
   6   8   2      212.25      210.36     40.24 o 
   8   8   2      245.58      179.50     55.11 o 
  10   8   2      999.61      902.30     67.26 o 
  12   8   2       11.15        2.32     71.44 o 
  -9   9   2      354.52      348.33     64.75 o 
  -7   9   2     4445.51     4814.14     92.89 o 
  -5   9   2       23.75       77.97     58.20 o 
  -3   9   2      145.89       90.26     53.96 o 
  -1   9   2       33.50       78.40     53.42 o 
   1   9   2    12457.53    12471.77    143.67 o 
   3   9   2      777.40      856.15     42.99 o 
   5   9   2     1949.24     1901.33     65.47 o 
   7   9   2     3595.26     3678.05     66.63 o 
   9   9   2     3981.30     4176.07    109.74 o 
  -8  10   2       61.11       60.14     79.28 o 
  -6  10   2     1417.03     1389.36     75.86 o 
  -4  10   2      140.36      120.08     74.08 o 
  -2  10   2       52.37        6.67     33.18 o 
   0  10   2      152.09      189.40     53.40 o 
   2  10   2       34.09       61.29     54.56 o 
   4  10   2       14.10       13.33     36.47 o 
   6  10   2      609.42      538.33     52.92 o 
   8  10   2        0.09        7.76     54.71 o 
  -7  11   2      618.52      580.36     98.38 o 
  -5  11   2      752.16      760.81     87.38 o 
  -3  11   2      536.67      466.42     92.28 o 
  -1  11   2     2093.99     2035.00     74.40 o 
   1  11   2      952.54      956.73     67.73 o 
   3  11   2     3463.33     3909.87    105.30 o 
   5  11   2     2011.99     2133.87     73.92 o 
   7  11   2      768.50      797.90     93.50 o 
  -4  12   2      357.15      240.65    108.25 o 
  -2  12   2      234.00      188.11     95.64 o 
   0  12   2      125.49      114.51    108.10 o 
   2  12   2        4.11        9.79     76.08 o 
   4  12   2       37.65       45.28     99.88 o 
 -15   1   3      889.65      794.49     93.21 o 
 -13   1   3     1819.50     1745.11     76.31 o 
 -11   1   3     3749.14     3556.33     91.76 o 
  -9   1   3     6281.02     6336.32     99.85 o 
  -7   1   3     6165.48     6141.47     60.05 o 
  -5   1   3    17017.03    17794.27    113.66 o 
  -3   1   3      232.23      224.35     15.90 o 
  -1   1   3    11877.33    12000.55     50.27 o 
   1   1   3     9720.45     9825.77     62.27 o 
   3   1   3       70.89       58.15     18.76 o 
   5   1   3     8358.63     8564.32    223.95 o 
   7   1   3     3858.72     3684.20    160.80 o 
   9   1   3     1802.04     1649.84     35.31 o 
  11   1   3      141.24      136.33     40.22 o 
  13   1   3     6296.73     6811.13    113.59 o 
  15   1   3     2809.70     2507.98     95.39 o 
 -14   2   3      134.82      130.36     76.59 o 
 -12   2   3     3720.47     3495.26     98.93 o 
 -10   2   3        6.08       14.01     27.00 o 
  -8   2   3     1140.40     1151.30     32.79 o 
  -6   2   3      882.05      883.18     26.69 o 
  -4   2   3     3834.18     4153.60     48.07 o 
  -2   2   3     4032.39     3808.49     47.76 o 
   0   2   3      133.07      121.99     12.04 o 
   2   2   3       18.03       21.12      5.39 o 
   4   2   3     3053.55     3333.95     41.11 o 
   6   2   3     2865.82     2683.77     43.23 o 
   8   2   3      337.71      333.64     28.34 o 
  10   2   3      499.34      510.19     34.54 o 
  12   2   3      294.13      285.14     52.68 o 
  14   2   3       21.12       29.25     78.16 o 
 -15   3   3      125.23       69.99     92.21 o 
 -13   3   3     1203.55     1214.87     66.58 o 
 -11   3   3     1063.26     1122.91     41.26 o 
  -9   3   3      237.45      215.41     32.04 o 
  -7   3   3     1208.70     1146.69     29.03 o 
  -5   3   3     6905.71     6861.44     72.08 o 
  -3   3   3     1340.81     1323.64     24.38 o 
  -1   3   3     5399.83     5634.92     96.83 o 
   1   3   3    23429.69    22768.16     84.48 o 
   3   3   3    30938.96    32354.41    201.30 o 
   5   3   3      982.96      995.80     30.05 o 
   7   3   3    14892.51    15196.76    158.96 o 
   9   3   3     3184.04     3361.42     69.26 o 
  11   3   3     6519.58     6939.54    105.67 o 
  13   3   3       11.88       35.61     68.00 o 
  15   3   3       13.19       13.86    108.10 o 
 -14   4   3      310.58      279.08     80.17 o 
 -12   4   3      129.99      167.21     63.83 o 
 -10   4   3      291.78      252.95     36.42 o 
  -8   4   3      303.39      255.75     31.96 o 
  -6   4   3     6147.20     6047.69    162.41 o 
  -4   4   3      890.62      960.77     27.97 o 
  -2   4   3      541.12      447.83     34.00 o 
   0   4   3     4417.68     3990.78     43.96 o 
   2   4   3    15433.20    16094.08    107.83 o 
   4   4   3       95.71       83.79     20.11 o 
   6   4   3     4439.83     4558.60     75.88 o 
   8   4   3     3203.74     3214.64     52.84 o 
  10   4   3     1664.50     1675.65     37.32 o 
  12   4   3      374.19      424.06     49.29 o 
  14   4   3      836.45      841.64     75.25 o 
 -13   5   3     1121.04     1244.37     92.59 o 
 -11   5   3     1179.43     1192.00     67.68 o 
  -9   5   3      405.95      453.65     42.55 o 
  -7   5   3     1774.90     1781.38     35.02 o 
  -5   5   3     1322.55     1322.53     29.34 o 
  -3   5   3     5819.81     5731.94     79.31 o 
  -1   5   3      117.97      168.35     18.26 o 
   1   5   3     7445.76     7613.44     50.73 o 
   3   5   3       44.90       59.49     14.04 o 
   5   5   3     1718.59     1716.98     39.65 o 
   7   5   3      457.54      404.32     31.41 o 
   9   5   3     3940.57     3961.72     69.63 o 
  11   5   3     1423.34     1436.81     57.21 o 
  13   5   3      544.76      520.81     94.22 o 
 -12   6   3     1565.05     1538.07     88.43 o 
 -10   6   3      702.19      666.20     55.61 o 
  -8   6   3     4407.78     4465.10    110.74 o 
  -6   6   3     8037.12     8178.62     76.95 o 
  -4   6   3     2791.60     2813.34     66.27 o 
  -2   6   3      400.64      418.10     15.42 o 
   0   6   3     6069.22     6081.50     77.63 o 
   2   6   3     3321.85     3374.13     32.71 o 
   4   6   3      902.53      859.11     22.25 o 
   6   6   3      934.77      820.13     27.37 o 
   8   6   3     1370.46     1506.70     47.46 o 
  10   6   3      169.29      152.94     48.79 o 
  12   6   3      825.29      865.40     79.72 o 
 -11   7   3      452.35      418.17     85.75 o 
  -9   7   3     2100.30     2198.75     76.21 o 
  -7   7   3     3551.75     3717.97     57.08 o 
  -5   7   3        3.89       37.36     37.39 o 
  -3   7   3     3665.46     3844.48     51.38 o 
  -1   7   3     1649.09     1710.33     28.84 o 
   1   7   3       12.58       18.95     12.45 o 
   3   7   3        9.14       27.81     17.07 o 
   5   7   3      232.12      197.06     28.67 o 
   7   7   3      855.45      851.12     37.95 o 
   9   7   3     1170.37     1005.68     48.63 o 
  11   7   3       14.65       73.04     76.92 o 
 -12   8   3     1314.91     1142.17    137.90 o 
 -10   8   3     2820.62     2977.44    109.13 o 
  -8   8   3      215.67      234.64     51.67 o 
  -6   8   3     1294.88     1311.45     55.14 o 
  -4   8   3     2451.29     2455.40     40.26 o 
  -2   8   3      101.64       95.06     25.12 o 
   0   8   3     6376.25     6545.68    125.35 o 
   2   8   3      268.65      283.90     25.20 o 
   4   8   3     3291.62     3367.25     77.14 o 
   6   8   3     1005.88     1027.08     38.49 o 
   8   8   3     3234.76     3229.73     70.95 o 
  10   8   3      578.14      507.93     65.75 o 
  -9   9   3       21.00       32.91     73.13 o 
  -7   9   3      815.46      711.33     64.12 o 
  -5   9   3      228.29      231.62     63.13 o 
  -3   9   3      819.65      752.01     29.45 o 
  -1   9   3      225.99      182.81     50.81 o 
   1   9   3        0.67       17.15     49.86 o 
   3   9   3     2262.28     2191.77     48.50 o 
   5   9   3      689.54      659.43     44.23 o 
   7   9   3       14.31       31.66     52.49 o 
   9   9   3      441.80      352.53     75.48 o 
  -8  10   3       42.80      124.94     92.67 o 
  -6  10   3     1496.76     1510.14     77.59 o 
  -4  10   3     1207.50     1222.34     86.42 o 
  -2  10   3     5276.61     5334.56    120.50 o 
   0  10   3     1626.04     1708.36     94.31 o 
   2  10   3     3944.76     4085.27    197.50 o 
   4  10   3     1036.99     1191.73     55.44 o 
   6  10   3     2630.55     2598.66     71.61 o 
   8  10   3     2318.64     2439.99     94.88 o 
  -7  11   3        4.73        0.13     20.52 o 
  -5  11   3      192.22      216.30    105.25 o 
  -3  11   3       77.34       65.77    106.42 o 
  -1  11   3       18.19       10.63     76.29 o 
   1  11   3      161.78      144.20     67.05 o 
   3  11   3       21.71       46.08     67.74 o 
   5  11   3        1.96      -10.49     32.94 o 
  -2  12   3       98.97      106.78    117.06 o 
   0  12   3      760.17      774.80    106.08 o 
   2  12   3      779.20      754.20     94.49 o 
 -14   0   4     1360.75     1339.72    109.05 o 
 -12   0   4     5321.45     5641.72    183.21 o 
 -10   0   4     3120.55     3341.39    120.05 o 
  -8   0   4     3522.84     3473.38     86.20 o 
  -6   0   4    77351.17    78623.05   1876.36 o 
  -4   0   4     1425.67     1357.06     46.43 o 
  -2   0   4       21.27       45.61     16.50 o 
   0   0   4     9045.05     9708.07     59.90 o 
   2   0   4    38795.77    40932.84    190.60 o 
   4   0   4    10492.90    12293.07    186.92 o 
   6   0   4      282.86      148.22     54.58 o 
   8   0   4     4531.67     4457.36     94.10 o 
  10   0   4     3143.35     3026.46    101.65 o 
  12   0   4     4405.23     4632.54    135.94 o 
  14   0   4     1822.35     1817.14    134.06 o 
 -15   1   4      166.59      141.03     94.50 o 
 -13   1   4      292.68      231.60     72.10 o 
 -11   1   4      387.84      397.26     52.20 o 
  -9   1   4        0.57        3.53     16.52 o 
  -7   1   4     7201.34     7855.96     64.44 o 
  -5   1   4      132.19      208.21     18.89 o 
  -3   1   4       44.62       61.77     12.95 o 
  -1   1   4     3640.62     3559.64     34.43 o 
   1   1   4       30.57       56.26     11.80 o 
   3   1   4      496.31      657.71     28.40 o 
   5   1   4     2683.63     2811.30     97.34 o 
   7   1   4      107.24       93.28     26.58 o 
   9   1   4      221.06      198.55     33.61 o 
  11   1   4     1011.98      959.96     47.17 o 
  13   1   4        6.83        3.77     42.46 o 
  15   1   4      660.97      510.22     94.38 o 
 -14   2   4       56.02       27.57     71.13 o 
 -12   2   4     1108.33     1108.52     57.75 o 
 -10   2   4      998.88      932.36     46.99 o 
  -8   2   4     1521.47     1442.27     40.63 o 
  -6   2   4      277.89      213.08     21.66 o 
  -4   2   4    15397.04    15691.37    115.01 o 
  -2   2   4     1290.32     1142.69     18.91 o 
   0   2   4    19821.46    19656.64     78.81 o 
   2   2   4    12977.93    12890.30    106.22 o 
   4   2   4     9244.38     9659.12    105.38 o 
   6   2   4     7240.50     7451.32     75.16 o 
   8   2   4     6811.24     6907.71    108.53 o 
  10   2   4     2996.91     3333.76    110.76 o 
  12   2   4     1462.46     1507.81     65.18 o 
  14   2   4     1205.67     1250.50     77.07 o 
 -15   3   4       84.71       75.63     66.58 o 
 -13   3   4     1455.02     1420.61     68.51 o 
 -11   3   4     1290.77     1220.03     42.33 o 
  -9   3   4      160.28      126.67     29.15 o 
  -7   3   4       11.52       28.50     22.50 o 
  -5   3   4     5655.47     5834.73     88.41 o 
  -3   3   4      142.70      102.21     27.55 o 
  -1   3   4     8743.58     9071.28     62.97 o 
   1   3   4     9279.69     9763.08     83.98 o 
   3   3   4     1019.46      896.84     19.56 o 
   5   3   4     1198.33     1155.94     42.24 o 
   7   3   4      548.46      571.31     28.62 o 
   9   3   4      424.70      374.84     53.12 o 
  11   3   4     1394.62     1363.45     45.70 o 
  13   3   4      907.27      865.71     62.08 o 
 -14   4   4      669.99      575.28     98.26 o 
 -12   4   4     1812.27     1592.47    108.97 o 
 -10   4   4     2030.47     2073.65     81.25 o 
  -8   4   4      385.69      395.00     31.36 o 
  -6   4   4      447.24      403.22     19.33 o 
  -4   4   4     3166.97     3080.95     99.71 o 
  -2   4   4    11113.20    11767.11    100.25 o 
   0   4   4    32111.22    34652.97    145.63 o 
   2   4   4     1422.41     1369.21     25.76 o 
   4   4   4     3507.50     3270.80     75.53 o 
   6   4   4     5796.55     5755.66     79.15 o 
   8   4   4     4361.84     4330.22     74.39 o 
  10   4   4      953.41      918.60     41.03 o 
  12   4   4       13.57        8.70     28.37 o 
  14   4   4     1433.81     1492.44    117.07 o 
 -13   5   4       47.86       79.44     89.80 o 
 -11   5   4      119.92      135.31     58.43 o 
  -9   5   4     1849.47     1914.98     50.30 o 
  -7   5   4     1273.90     1219.82     35.51 o 
  -5   5   4     5001.52     4867.04     68.47 o 
  -3   5   4     1350.20     1306.68     57.45 o 
  -1   5   4      692.74      526.28     32.19 o 
   1   5   4     6179.85     5918.75     58.92 o 
   3   5   4     1170.68     1273.43     21.21 o 
   5   5   4     2405.89     2366.48     82.55 o 
   7   5   4     2608.36     2680.19     61.41 o 
   9   5   4     4664.55     4679.87     83.42 o 
  11   5   4      878.44      761.32     57.72 o 
  13   5   4     1163.42     1108.18     81.69 o 
 -12   6   4      314.75      245.97    108.98 o 
 -10   6   4     1707.57     1780.21     65.71 o 
  -8   6   4      111.13      133.22     41.29 o 
  -6   6   4      664.74      648.59     30.59 o 
  -4   6   4      949.65      911.77     42.41 o 
  -2   6   4       20.90       41.82     17.22 o 
   0   6   4      299.52      291.02     22.01 o 
   2   6   4      801.68      794.13     21.03 o 
   4   6   4      767.07      737.36     24.52 o 
   6   6   4      190.23      165.11     30.44 o 
   8   6   4       59.65       69.96     41.60 o 
  10   6   4     5116.17     5133.73     85.77 o 
  12   6   4      854.50      856.83     68.95 o 
 -11   7   4     3358.86     3449.35    114.07 o 
  -9   7   4      234.02      248.74     55.14 o 
  -7   7   4     8797.30     9513.42    131.88 o 
  -5   7   4     4704.58     4856.66    111.82 o 
  -3   7   4     1015.48      935.42     24.17 o 
  -1   7   4      108.72      105.97     13.58 o 
   1   7   4     2145.84     2083.76     49.47 o 
   3   7   4     1575.93     1595.81     30.02 o 
   5   7   4      392.16      258.10     29.47 o 
   7   7   4     4884.47     5206.78     69.34 o 
   9   7   4      334.81      289.08     50.52 o 
  11   7   4     1499.88     1444.48     70.43 o 
 -10   8   4      238.24      168.76     91.76 o 
  -8   8   4     3103.76     3309.00    124.45 o 
  -6   8   4     2653.92     2623.76    103.07 o 
  -4   8   4     1219.83     1212.80     44.32 o 
  -2   8   4      115.14       76.35     29.34 o 
   0   8   4      711.09      691.61     35.79 o 
   2   8   4      127.94      140.51     25.97 o 
   4   8   4      366.61      435.03     39.58 o 
   6   8   4      196.45      135.22     38.88 o 
   8   8   4      158.60      146.99     47.51 o 
  10   8   4      122.10      101.62     64.78 o 
  -9   9   4       36.32       64.37     65.71 o 
  -7   9   4       11.21       60.59     74.60 o 
  -5   9   4      599.23      655.35     67.68 o 
  -3   9   4     3059.32     3239.79     72.75 o 
  -1   9   4     2073.04     2171.73     46.55 o 
   1   9   4     2978.39     3090.75     63.10 o 
   3   9   4     5256.86     5303.05     90.98 o 
   5   9   4     3251.61     3169.95     73.96 o 
   7   9   4     2342.20     2374.53     55.37 o 
   9   9   4     1002.89     1047.93     70.42 o 
  -8  10   4       37.91       -2.29     73.73 o 
  -6  10   4      569.16      437.34     87.50 o 
  -4  10   4      684.97      563.11    113.24 o 
  -2  10   4     2312.22     2217.92     82.54 o 
   0  10   4      510.93      502.33     54.99 o 
   2  10   4        6.56       17.10     63.02 o 
   4  10   4      140.55       85.43     58.93 o 
   6  10   4      663.78      509.19     65.69 o 
   8  10   4        3.40        4.83     71.44 o 
  -5  11   4     1289.22     1251.58    153.06 o 
  -3  11   4     1118.94     1252.66     98.31 o 
  -1  11   4     3571.67     3860.69    109.09 o 
   1  11   4     3344.59     3592.47    107.18 o 
   3  11   4      352.04      344.91     72.84 o 
   5  11   4     1677.83     1756.13     72.94 o 
  -2  12   4      116.33      165.51    121.86 o 
   0  12   4      208.28      158.65    108.85 o 
   2  12   4      425.80      411.87     86.71 o 
 -15   1   5      150.43      217.83     93.12 o 
 -13   1   5     2943.27     3001.51     97.08 o 
 -11   1   5     3417.35     3438.30     91.98 o 
  -9   1   5     5540.01     5511.88     82.18 o 
  -7   1   5      154.30      150.77     22.89 o 
  -5   1   5     4552.44     4539.76     65.68 o 
  -3   1   5     1013.70      991.46     24.40 o 
  -1   1   5     1770.19     1692.15     20.64 o 
   1   1   5    20429.93    21178.82    119.81 o 
   3   1   5      979.34      972.65     41.23 o 
   7   1   5     3904.85     3920.51     90.78 o 
   9   1   5     6895.87     7142.81    130.85 o 
  11   1   5     2440.84     2502.91     73.89 o 
  13   1   5     3509.94     3664.67     96.34 o 
 -14   2   5      104.02       90.91     76.53 o 
 -12   2   5       88.25       71.44     56.80 o 
 -10   2   5        1.53       22.80     43.76 o 
  -8   2   5        7.73        9.39     17.51 o 
  -6   2   5     3207.63     3182.33     49.72 o 
  -4   2   5      534.49      496.12     26.81 o 
  -2   2   5        6.31       21.64     13.38 o 
   0   2   5     1657.67     1649.93     29.56 o 
   2   2   5      151.46      135.05     12.53 o 
   4   2   5      233.26      270.60     25.61 o 
   6   2   5      551.41      569.75     39.68 o 
   8   2   5    10981.75    10975.93    166.66 o 
  10   2   5     1259.05     1163.13     53.42 o 
  12   2   5       15.85        9.44     42.23 o 
  14   2   5       39.27       49.00     72.83 o 
 -13   3   5       21.77       48.96     75.05 o 
 -11   3   5     2359.01     2481.25     79.97 o 
  -9   3   5       13.30       16.49     13.88 o 
  -7   3   5     6140.56     6266.22     88.35 o 
  -5   3   5    14461.07    14530.27    155.13 o 
  -3   3   5    15617.20    15689.08    129.84 o 
  -1   3   5     3539.37     3583.72     58.80 o 
   1   3   5    15523.51    15724.37    181.03 o 
   3   3   5    13070.78    13005.98    124.35 o 
   5   3   5     2890.90     2786.46     67.60 o 
   7   3   5     2996.23     3116.55     54.31 o 
   9   3   5     1026.77     1126.63     47.40 o 
  11   3   5       47.68       57.29     47.38 o 
  13   3   5       34.21       41.81     79.82 o 
 -14   4   5        9.02       -1.90     11.95 o 
 -12   4   5     1043.01     1009.61     71.16 o 
 -10   4   5      840.55      855.42     55.94 o 
  -8   4   5      163.60      154.89     29.96 o 
  -6   4   5     5138.92     5096.49     77.47 o 
  -4   4   5     3635.68     3460.06     65.26 o 
  -2   4   5     5149.50     5175.82     70.02 o 
   0   4   5      117.27       79.35     14.18 o 
   2   4   5    13734.49    13628.88    114.95 o 
   4   4   5       52.02       58.39     20.45 o 
   6   4   5     3415.46     3608.76     67.91 o 
   8   4   5      200.19      200.35     37.87 o 
  10   4   5      989.95      994.23     57.33 o 
  12   4   5      181.28      160.72     65.37 o 
  14   4   5      311.23      296.57    100.11 o 
 -13   5   5      593.18      586.92     82.57 o 
 -11   5   5       19.07       57.58     57.20 o 
  -9   5   5      423.48      475.84     41.12 o 
  -7   5   5     1504.83     1423.04     45.67 o 
  -5   5   5     1691.98     1603.64     52.51 o 
  -3   5   5      292.39      288.81     23.02 o 
  -1   5   5     1186.25     1143.50     29.45 o 
   1   5   5       79.88       74.00     17.06 o 
   3   5   5     4287.81     4309.76     69.05 o 
   5   5   5      997.52      963.88     31.77 o 
   7   5   5     7566.44     7603.75     90.31 o 
   9   5   5      680.97      606.45     45.48 o 
  11   5   5      779.07      706.71     62.59 o 
  13   5   5      453.91      445.52     92.37 o 
 -12   6   5     3421.29     3437.74    157.02 o 
 -10   6   5     4013.85     4239.20    102.90 o 
  -8   6   5      119.74      114.69     37.06 o 
  -6   6   5     1885.57     2008.03     50.36 o 
  -4   6   5     5598.59     5794.34    143.69 o 
  -2   6   5       69.37       65.12     34.31 o 
   0   6   5     3081.59     3236.15     48.93 o 
   2   6   5     2243.83     2117.64     46.63 o 
   4   6   5     2852.38     2956.21     69.39 o 
   6   6   5      254.64      191.22     25.64 o 
   8   6   5     1436.72     1371.57     47.18 o 
  10   6   5     1724.59     1730.36     56.81 o 
  12   6   5     2413.41     2569.28     81.45 o 
 -11   7   5     2138.46     1908.52    105.86 o 
  -9   7   5     1064.32      998.92     55.05 o 
  -7   7   5      300.34      309.86     41.29 o 
  -5   7   5       42.89       75.52     51.90 o 
  -3   7   5        2.89       -0.57     38.06 o 
  -1   7   5     1723.49     1777.35     47.80 o 
   1   7   5        7.19       13.23     15.60 o 
   3   7   5      261.38      243.74     21.55 o 
   5   7   5       26.51       16.32     30.99 o 
   7   7   5       90.03       99.05     38.94 o 
   9   7   5      835.87      805.68     50.62 o 
  11   7   5      607.47      531.63     76.02 o 
 -10   8   5       43.86       88.19     84.13 o 
  -8   8   5     1680.34     1814.75     85.90 o 
  -6   8   5       46.18       87.88     61.22 o 
  -4   8   5     1871.96     1964.35     57.20 o 
  -2   8   5      243.30      285.53     37.81 o 
   0   8   5     6221.33     5867.35    132.94 o 
   2   8   5     2403.14     2363.47     40.39 o 
   4   8   5      502.67      452.23     33.97 o 
   6   8   5     4133.10     4003.65     59.44 o 
   8   8   5     2506.05     2532.24     58.44 o 
  10   8   5     1265.39     1334.67     63.39 o 
  -9   9   5       63.29       92.75     90.32 o 
  -7   9   5        7.80       58.39     76.64 o 
  -5   9   5      502.75      475.41     53.71 o 
  -3   9   5     1694.33     1652.55     68.50 o 
  -1   9   5      148.35      114.30     47.55 o 
   1   9   5     1168.84     1063.11     41.56 o 
   3   9   5        1.25        9.61     40.37 o 
   5   9   5     1070.12      966.52     41.98 o 
   7   9   5      483.05      439.62     54.69 o 
   9   9   5      150.40       63.81     51.94 o 
  -8  10   5      664.00      692.56     92.81 o 
  -6  10   5     5204.93     5473.58    148.89 o 
  -4  10   5     3007.09     3102.36    141.31 o 
  -2  10   5     2710.09     2744.72     90.15 o 
   0  10   5     1473.36     1616.94     75.04 o 
   2  10   5     2747.33     3029.22    134.91 o 
   4  10   5      770.09      741.69     59.99 o 
   6  10   5     1644.77     1674.37     75.01 o 
   8  10   5     1350.46     1465.69     88.03 o 
  -5  11   5      217.00      216.65    103.17 o 
  -3  11   5      305.01      357.00     90.24 o 
  -1  11   5        2.32        0.77     86.92 o 
   1  11   5      402.51      297.80     74.74 o 
   3  11   5       44.63       79.68     89.76 o 
   5  11   5       29.18       45.78     87.64 o 
 -14   0   6      382.15      455.48    123.86 o 
 -12   0   6     2764.56     2743.72    129.69 o 
 -10   0   6    14718.07    15436.07    254.21 o 
  -8   0   6      558.89      643.40     47.69 o 
  -6   0   6      440.57      447.22     84.69 o 
  -4   0   6     4225.46     4341.81     94.33 o 
  -2   0   6     1078.98     1164.39     39.57 o 
   0   0   6      239.73      320.87     20.51 o 
   2   0   6      326.71      158.12     35.46 o 
   4   0   6    12948.05    12926.58    239.99 o 
   6   0   6     5864.48     5757.43    189.67 o 
   8   0   6     8944.23     8927.42    259.09 o 
  10   0   6     5121.23     5112.83    141.95 o 
  12   0   6     1036.14     1099.49     89.52 o 
  14   0   6     2609.33     2647.21    134.60 o 
 -13   1   6       14.02       37.25     68.76 o 
 -11   1   6      218.69      164.32     54.84 o 
  -9   1   6     5832.68     5787.61    108.66 o 
  -7   1   6      117.03      113.52     28.74 o 
  -5   1   6      338.80      297.83     33.71 o 
  -3   1   6     3609.49     3739.94     61.10 o 
  -1   1   6     6176.51     6105.78     40.77 o 
   1   1   6    11464.86    12521.50    110.92 o 
   3   1   6     1049.40     1182.18     56.88 o 
   5   1   6     2470.61     2374.38     87.46 o 
   7   1   6       56.53       86.13     55.77 o 
   9   1   6       71.96       91.50     56.16 o 
  11   1   6      675.36      609.28     56.56 o 
  13   1   6      648.55      556.19     73.62 o 
 -14   2   6      274.15      232.82     79.88 o 
 -12   2   6     1363.72     1375.46     64.38 o 
 -10   2   6      780.52      831.71     48.73 o 
  -8   2   6      840.13      775.71     42.26 o 
  -6   2   6     8634.85     8942.48     99.65 o 
  -4   2   6     4761.76     4490.24     53.28 o 
  -2   2   6     5027.44     4868.79     72.87 o 
   0   2   6     8474.63     8807.24     68.42 o 
   2   2   6    14920.89    15236.23    112.57 o 
   4   2   6     1875.63     1786.19     40.85 o 
   6   2   6     2048.31     1933.84     84.94 o 
   8   2   6    10135.18    10505.10    159.05 o 
  10   2   6      225.90      275.88     61.45 o 
  12   2   6     1271.88     1233.50     57.12 o 
  14   2   6      791.92      821.39    110.70 o 
 -13   3   6      448.59      373.52     77.05 o 
 -11   3   6      324.14      295.80     59.57 o 
  -9   3   6      750.94      711.61     35.05 o 
  -7   3   6        5.54       40.65     25.53 o 
  -5   3   6     7598.51     8033.72     76.99 o 
  -3   3   6     5914.34     6184.35    103.73 o 
  -1   3   6       50.32       67.44     20.27 o 
   1   3   6     3584.53     3571.67     86.47 o 
   3   3   6     1554.15     1573.51     30.98 o 
   5   3   6      397.80      405.28     20.97 o 
   7   3   6     1415.82     1406.08     38.74 o 
   9   3   6       88.52       72.08     44.38 o 
  11   3   6      455.41      523.49     60.40 o 
  13   3   6       90.17      102.10     97.20 o 
 -14   4   6      871.57      712.12     94.58 o 
 -12   4   6      368.36      315.96     81.34 o 
 -10   4   6      805.17      756.41     47.92 o 
  -8   4   6     2101.09     2076.27     68.55 o 
  -6   4   6     4087.32     4168.97     83.95 o 
  -4   4   6    13845.94    14735.75    164.90 o 
  -2   4   6     2302.43     2393.47     44.77 o 
   0   4   6     5846.66     5607.00     71.69 o 
   2   4   6     6896.44     6715.33     92.57 o 
   4   4   6      770.14      732.79     24.02 o 
   6   4   6      114.13       75.32     23.83 o 
   8   4   6       86.02       59.53     39.97 o 
  10   4   6     1286.34     1299.34     62.79 o 
  12   4   6       49.36       55.68     63.26 o 
 -13   5   6      485.41      466.27     86.71 o 
 -11   5   6     1509.46     1417.84     60.61 o 
  -9   5   6     1933.34     1977.20     61.10 o 
  -7   5   6     1937.51     1986.60     56.13 o 
  -5   5   6     1491.77     1373.88     60.35 o 
  -3   5   6        9.30       26.40     27.80 o 
  -1   5   6     3324.77     3336.13     49.23 o 
   1   5   6     5044.93     5019.78     42.88 o 
   3   5   6      898.80      930.48     36.41 o 
   5   5   6       23.90       22.52     25.03 o 
   7   5   6    10810.23    10774.54    136.06 o 
   9   5   6     2587.70     2672.67     68.63 o 
  11   5   6       18.33       51.28     62.66 o 
  13   5   6      135.23      196.63     90.28 o 
 -12   6   6      928.44      861.98    113.49 o 
 -10   6   6      177.19      202.39     71.87 o 
  -8   6   6      254.75      209.81     55.38 o 
  -6   6   6      158.95      143.79     39.47 o 
  -4   6   6      283.65      263.77     45.46 o 
  -2   6   6      129.47      111.30     19.67 o 
   0   6   6      358.93      356.95     31.46 o 
   2   6   6     2466.75     2452.53     47.84 o 
   4   6   6      546.67      580.86     33.48 o 
   6   6   6     7525.22     7600.00     77.36 o 
   8   6   6     1074.71     1057.86     40.21 o 
  10   6   6     2794.02     2829.15     70.00 o 
  12   6   6      768.71      770.65     82.32 o 
 -11   7   6     4315.08     4741.16    134.83 o 
  -9   7   6     1497.65     1613.60     67.74 o 
  -7   7   6      451.59      455.92     55.06 o 
  -5   7   6      610.99      719.69     51.38 o 
  -3   7   6     1810.76     1833.51     49.44 o 
  -1   7   6      297.91      310.50     25.67 o 
   1   7   6     1225.77     1433.07     33.92 o 
   3   7   6     2078.98     2101.13     44.89 o 
   5   7   6     2248.35     2180.39     56.22 o 
   7   7   6     1778.64     1812.19     47.08 o 
   9   7   6     4073.00     4267.64     81.52 o 
  11   7   6      312.66      248.54     71.79 o 
 -10   8   6     2604.25     2504.23    107.15 o 
  -8   8   6     1033.96     1055.40     73.61 o 
  -6   8   6      108.41       84.96     66.30 o 
  -4   8   6        7.56       33.11     42.74 o 
  -2   8   6      875.07      796.51     34.95 o 
   0   8   6        6.30        1.63     41.04 o 
   2   8   6      697.97      517.56     29.47 o 
   4   8   6      375.62      402.07     42.74 o 
   6   8   6       81.19       66.79     45.45 o 
   8   8   6      217.71      162.40     52.77 o 
  10   8   6       49.00       50.15     61.99 o 
  -9   9   6        9.70       -7.99     78.56 o 
  -7   9   6      349.15      393.58     79.57 o 
  -5   9   6     7505.85     8244.14    125.75 o 
  -3   9   6      944.83      951.40     53.56 o 
  -1   9   6     2644.42     2624.76     84.16 o 
   1   9   6     2529.17     2323.68     67.36 o 
   3   9   6     6699.36     6768.28     94.54 o 
   5   9   6      470.75      469.63     57.73 o 
   7   9   6      696.81      613.69     60.60 o 
   9   9   6      411.71      446.36     86.58 o 
  -6  10   6      446.21      403.46     99.82 o 
  -4  10   6      428.62      387.98     81.89 o 
  -2  10   6       14.09       24.15     60.44 o 
   0  10   6      570.62      420.40     75.17 o 
   2  10   6        0.15       36.75     74.63 o 
   4  10   6       21.32        6.85     22.34 o 
   6  10   6       26.99       13.86     92.92 o 
  -5  11   6     1370.47     1512.44     98.49 o 
  -3  11   6     2249.72     2423.03    113.40 o 
  -1  11   6      686.09      659.90     92.72 o 
   1  11   6     1584.03     1482.12     81.98 o 
   3  11   6      828.76      851.39     95.36 o 
 -13   1   7     1275.36     1212.62     71.69 o 
 -11   1   7     1358.81     1421.71     61.01 o 
  -9   1   7       58.74      136.77     40.89 o 
  -7   1   7     1402.29     1448.04     56.81 o 
  -5   1   7     3882.22     3823.19    189.84 o 
  -3   1   7     5212.33     5303.20     58.34 o 
  -1   1   7     1415.22     1409.88     23.02 o 
   1   1   7    12306.12    11573.47    178.44 o 
   3   1   7     9375.96     9210.23    110.86 o 
   5   1   7      314.02      304.80     32.80 o 
   7   1   7    10965.31    11475.25    205.91 o 
   9   1   7     6718.94     6821.59    138.65 o 
  11   1   7     2614.77     2481.55    103.93 o 
  13   1   7       59.34      152.83     84.18 o 
 -14   2   7       61.00       50.32     99.49 o 
 -12   2   7      621.28      515.84     68.73 o 
 -10   2   7     2124.91     1923.09     66.67 o 
  -8   2   7       30.55       34.27     42.13 o 
  -6   2   7     1384.62     1273.07     71.37 o 
  -4   2   7        3.28        6.47      6.87 o 
  -2   2   7        4.08       21.41     16.54 o 
   0   2   7     3159.77     3089.57     74.24 o 
   2   2   7     3780.99     3897.50     53.28 o 
   4   2   7     2966.95     3027.14     56.18 o 
   6   2   7      103.04       83.93     39.80 o 
   8   2   7      513.84      553.36     56.11 o 
  10   2   7       46.43       79.14     68.99 o 
  12   2   7       53.21       59.57     73.82 o 
 -13   3   7      339.57      292.32     82.95 o 
 -11   3   7     3484.94     3465.46     98.30 o 
  -9   3   7     6210.32     6499.82     98.74 o 
  -7   3   7     2238.50     2224.15     64.21 o 
  -5   3   7     5653.56     5692.21     78.15 o 
  -3   3   7    10775.96    10766.13     98.81 o 
  -1   3   7      541.46      504.92     24.67 o 
   1   3   7     3085.00     3122.78     52.52 o 
   3   3   7      674.77      671.13     25.23 o 
   5   3   7     4622.11     4606.75     52.38 o 
   7   3   7      438.00      434.06     35.17 o 
   9   3   7      330.02      396.64     42.96 o 
  11   3   7       45.04       41.10     83.62 o 
  13   3   7     2914.25     3160.65    165.32 o 
 -12   4   7     1593.89     1555.40     78.39 o 
 -10   4   7     1687.82     1751.14     59.86 o 
  -8   4   7      514.18      499.86     47.77 o 
  -6   4   7      803.69      854.76     47.27 o 
  -4   4   7     4947.55     4799.00     85.59 o 
  -2   4   7       96.84       80.79     13.97 o 
   0   4   7      761.81      757.87     23.34 o 
   2   4   7      617.22      589.69     34.10 o 
   4   4   7     1950.94     1837.09     36.05 o 
   6   4   7       32.40       20.72     14.00 o 
   8   4   7     2267.52     2211.53     65.71 o 
  10   4   7      192.28      158.40     64.13 o 
  12   4   7      102.82      138.68     83.15 o 
 -13   5   7       20.30       13.18     56.88 o 
 -11   5   7      982.19      971.99     61.27 o 
  -9   5   7      752.27      758.72     66.79 o 
  -7   5   7      159.44      198.01     39.65 o 
  -5   5   7     2846.92     2825.31     74.67 o 
  -3   5   7        8.05       16.62     25.49 o 
  -1   5   7     4680.32     4702.21     94.60 o 
   1   5   7      443.96      406.43     29.45 o 
   3   5   7    12317.24    12382.90    126.53 o 
   5   5   7      993.83     1064.56     35.15 o 
   7   5   7     2143.76     2113.26     63.06 o 
   9   5   7      614.37      579.29     45.05 o 
  11   5   7      392.22      382.76     79.54 o 
 -12   6   7     1092.62     1085.43    103.98 o 
 -10   6   7      520.24      520.29     86.62 o 
  -8   6   7       81.15       69.25     53.99 o 
  -6   6   7      504.50      555.47     52.40 o 
  -4   6   7     4449.68     4732.16     96.98 o 
  -2   6   7     1065.58     1065.05     30.03 o 
   0   6   7      536.28      519.11     16.80 o 
   2   6   7     2398.67     2481.01     59.44 o 
   4   6   7      177.39      184.25     37.39 o 
   6   6   7     2767.60     2835.86     70.87 o 
   8   6   7     2521.68     2484.77     67.64 o 
  10   6   7     2558.10     2518.45     68.57 o 
 -11   7   7      105.95      105.92    109.79 o 
  -9   7   7      175.28      166.84     65.04 o 
  -7   7   7      202.79      208.48     59.31 o 
  -5   7   7      190.34      151.50     41.48 o 
  -3   7   7       12.98        1.31     36.99 o 
  -1   7   7      521.41      494.98     39.43 o 
   1   7   7     1300.39     1226.80     33.02 o 
   3   7   7       78.70       65.42     43.17 o 
   5   7   7      583.73      549.40     43.99 o 
   7   7   7      810.69      745.09     43.01 o 
   9   7   7     2126.60     2162.80     59.31 o 
  11   7   7      208.15      174.64     89.04 o 
 -10   8   7      250.09      231.27     98.86 o 
  -8   8   7      113.00      132.58     82.59 o 
  -6   8   7     2014.39     2123.18     59.23 o 
  -4   8   7     1725.87     1795.50     51.43 o 
  -2   8   7     2906.34     2858.73     62.74 o 
   0   8   7     1002.46      949.28     36.53 o 
   2   8   7     9195.13     9057.50    101.97 o 
   4   8   7      739.23      654.24     43.38 o 
   6   8   7     1180.88     1166.01     48.31 o 
   8   8   7     3006.37     3155.86     71.97 o 
  -7   9   7      376.45      392.62     74.44 o 
  -5   9   7       18.06       20.14     27.67 o 
  -3   9   7     1163.33     1131.49     57.56 o 
  -1   9   7       54.42       96.57     60.18 o 
   1   9   7        0.29       47.85     59.84 o 
   3   9   7      216.46      185.13     70.21 o 
   5   9   7        2.19       32.69     56.34 o 
   7   9   7        5.40       24.11     57.63 o 
  -6  10   7      626.96      577.16    101.16 o 
  -4  10   7     2063.39     2159.81     86.08 o 
  -2  10   7      367.60      368.27     80.42 o 
   0  10   7     1615.53     1661.37     80.64 o 
   2  10   7      487.66      476.62     86.73 o 
   4  10   7      829.30      829.11     92.57 o 
   6  10   7      335.52      301.80     86.12 o 
  -3  11   7        0.79       44.05     94.21 o 
  -1  11   7       23.20       10.89     81.94 o 
   1  11   7      334.26      258.26     98.52 o 
   3  11   7       65.02       13.32     27.68 o 
 -14   0   8     1261.98      963.36    113.92 o 
 -12   0   8     3899.55     3677.53    124.71 o 
 -10   0   8      725.44      759.73     66.52 o 
  -8   0   8     1033.58     1017.48     77.99 o 
  -6   0   8       14.99       10.24     31.95 o 
  -4   0   8    16101.32    16738.88    180.32 o 
  -2   0   8      271.52      310.26     25.94 o 
   0   0   8     8822.16     8267.89    133.33 o 
   2   0   8     5879.35     6264.84    189.73 o 
   4   0   8    20645.85    21044.64    247.93 o 
   6   0   8     5124.56     5257.48    143.52 o 
   8   0   8     3369.69     3546.80    127.33 o 
  10   0   8      382.47      519.53    146.70 o 
  12   0   8      172.69      130.63    105.50 o 
 -13   1   8     2089.28     1680.62     76.01 o 
 -11   1   8       13.31       15.37     42.55 o 
  -9   1   8      288.54      279.59     64.47 o 
  -7   1   8       11.97       33.10     60.95 o 
  -5   1   8       37.15       52.63     27.41 o 
  -3   1   8     4244.15     4413.67     51.34 o 
  -1   1   8     6645.19     7121.86     64.96 o 
   1   1   8      185.62      151.78     25.95 o 
   3   1   8      563.67      501.62     32.43 o 
   5   1   8      545.20      505.74     39.37 o 
   7   1   8      140.60      166.94     46.85 o 
   9   1   8      655.64      485.47     65.79 o 
  11   1   8        1.22        3.90     20.52 o 
  13   1   8      229.53      204.77    109.44 o 
 -12   2   8      110.37      167.23     72.39 o 
 -10   2   8     4895.01     5014.58    101.79 o 
  -8   2   8      268.45      184.37     64.76 o 
  -6   2   8     3480.21     3534.98     61.74 o 
  -4   2   8     4142.05     4271.69     51.99 o 
  -2   2   8     4764.58     4863.09     47.35 o 
   0   2   8      828.61      758.01     50.63 o 
   2   2   8     6301.77     6281.79     92.57 o 
   4   2   8     5688.51     5723.44     70.24 o 
   6   2   8      649.96      732.89     47.04 o 
   8   2   8     2821.72     2637.84     70.33 o 
  10   2   8     3372.43     3072.09    140.60 o 
  12   2   8      548.23      554.35     77.66 o 
 -13   3   8      243.19      218.63     97.25 o 
 -11   3   8      843.18      755.63     73.03 o 
  -9   3   8      419.72      455.52     65.87 o 
  -7   3   8     2349.15     2503.05     62.16 o 
  -5   3   8      285.57      262.54     22.60 o 
  -3   3   8     2713.22     2716.85     49.29 o 
  -1   3   8       78.21      104.69     27.67 o 
   1   3   8      709.15      733.71     40.76 o 
   3   3   8      101.29      133.58     33.30 o 
   5   3   8     1691.81     1638.68     34.10 o 
   7   3   8     2143.14     1832.52     88.67 o 
   9   3   8      124.81      125.23     53.66 o 
  11   3   8      725.51      674.26     88.89 o 
  13   3   8       35.70       57.61    115.75 o 
 -12   4   8     1107.54      963.62    111.10 o 
 -10   4   8      829.18      867.61     86.23 o 
  -8   4   8     4649.13     5016.64    103.32 o 
  -6   4   8     4697.09     4952.98     96.12 o 
  -4   4   8     1029.99      969.23     39.80 o 
  -2   4   8     1927.69     1948.05     49.98 o 
   0   4   8     1266.01     1277.24     40.44 o 
   2   4   8     3316.11     3296.30     75.71 o 
   4   4   8     4013.25     3777.73     69.25 o 
   6   4   8       56.21       47.36     31.06 o 
   8   4   8     2282.29     2407.72     62.18 o 
  10   4   8     2188.59     2274.67     64.62 o 
  12   4   8      616.20      648.12     90.47 o 
 -11   5   8     1705.19     1805.34     99.94 o 
  -9   5   8      157.64      156.05     60.56 o 
  -7   5   8        6.16       46.77     52.46 o 
  -5   5   8     1869.86     1934.48    110.01 o 
  -3   5   8     1094.58     1047.25     30.57 o 
  -1   5   8        9.10       21.57     16.73 o 
   1   5   8      899.95      890.98     36.70 o 
   3   5   8    11292.55    11097.03    147.87 o 
   5   5   8     1457.17     1448.12     39.20 o 
   7   5   8      426.18      387.18     42.03 o 
   9   5   8     1782.77     1744.58     51.26 o 
  11   5   8     1050.33      897.52     88.67 o 
 -10   6   8       35.85       37.48    109.89 o 
  -8   6   8      114.89       85.73     57.11 o 
  -6   6   8        7.67       14.52     44.97 o 
  -4   6   8     1626.28     1629.07     42.70 o 
  -2   6   8     3324.88     3328.12     68.74 o 
   0   6   8     1479.55     1518.79     42.70 o 
   2   6   8     1801.44     1727.14     55.16 o 
   4   6   8     6287.92     6146.43     90.82 o 
   6   6   8     2004.46     1847.25     51.73 o 
   8   6   8     1199.16     1303.21     61.55 o 
  10   6   8      161.13      185.82     76.39 o 
  -9   7   8     1076.18     1083.26     89.54 o 
  -7   7   8       64.86       92.65     59.62 o 
  -5   7   8     3029.07     3269.51     69.81 o 
  -3   7   8      926.17      954.15     40.26 o 
  -1   7   8      657.11      576.60     37.09 o 
   1   7   8     4162.42     4299.76     94.37 o 
   3   7   8     2504.53     2517.07     60.83 o 
   5   7   8     3603.93     3733.34     78.53 o 
   7   7   8      409.45      388.40     57.53 o 
   9   7   8     2260.96     2029.67     77.90 o 
  -8   8   8       90.02       80.10     76.92 o 
  -6   8   8      581.92      588.13     59.77 o 
  -4   8   8      108.56       94.50     57.63 o 
  -2   8   8       15.67       11.42     15.96 o 
   0   8   8      353.51      262.65     46.81 o 
   2   8   8      112.60       93.41     50.89 o 
   4   8   8      249.71      198.01     47.91 o 
   6   8   8      853.54      832.24     53.09 o 
   8   8   8      120.57      143.25     73.28 o 
  -7   9   8      517.52      534.96     80.24 o 
  -5   9   8     1388.53     1420.98     56.85 o 
  -3   9   8     3621.72     3564.59     87.28 o 
  -1   9   8     2817.89     2883.37     98.06 o 
   1   9   8     1059.87      936.57     68.08 o 
   3   9   8      530.21      641.47     72.71 o 
   5   9   8      499.50      470.56     74.05 o 
   7   9   8      863.69      872.43     87.40 o 
  -4  10   8       11.41       24.72     88.21 o 
  -2  10   8       58.44       53.41     87.00 o 
   0  10   8      551.46      504.93     88.78 o 
   2  10   8      250.35      150.14     92.92 o 
   4  10   8       13.65       65.32     93.55 o 
 -13   1   9       87.54       40.17     68.77 o 
 -11   1   9     1140.84     1156.52     76.73 o 
  -9   1   9      995.37     1005.22     61.27 o 
  -7   1   9     2317.79     2507.83     72.30 o 
  -5   1   9     3881.87     4147.58     66.21 o 
  -3   1   9     6901.84     7050.92     67.11 o 
  -1   1   9     2569.11     2422.48     40.29 o 
   1   1   9     3444.52     3415.57     60.05 o 
   3   1   9    13794.86    13353.13    200.15 o 
   5   1   9     2097.23     2221.18     68.65 o 
   7   1   9     2331.22     2239.04    104.62 o 
   9   1   9     2192.08     2387.99     83.00 o 
  11   1   9     1158.48     1327.17     67.22 o 
 -12   2   9     1261.29     1068.04    126.49 o 
 -10   2   9      281.14      200.01     89.54 o 
  -8   2   9      135.11      134.13     54.88 o 
  -6   2   9      439.74      441.47     34.00 o 
  -4   2   9     2889.41     2936.13     42.42 o 
  -2   2   9      168.48      167.40     20.91 o 
   0   2   9      397.58      369.14     33.41 o 
   2   2   9     4541.61     4394.76     74.62 o 
   4   2   9      100.21       76.27     30.85 o 
   6   2   9      128.76       73.78     36.29 o 
   8   2   9      113.94       98.04     59.20 o 
  10   2   9     2567.08     2577.46     80.37 o 
  12   2   9      393.17      372.38     73.78 o 
 -11   3   9     2080.32     1879.89    123.51 o 
  -9   3   9     2975.29     2773.86    127.38 o 
  -7   3   9      122.18      119.57     36.50 o 
  -5   3   9     1558.27     1507.29     37.92 o 
  -3   3   9     1457.60     1479.40     33.69 o 
  -1   3   9      813.77      776.03     37.97 o 
   1   3   9      424.14      389.89     38.72 o 
   3   3   9      890.24      960.30     45.26 o 
   5   3   9      127.30      115.19     25.65 o 
   7   3   9     1505.53     1518.41     46.69 o 
   9   3   9     3261.64     3272.52     84.89 o 
  11   3   9     1246.79     1314.87     91.82 o 
 -12   4   9       51.28       77.26    131.05 o 
 -10   4   9     1051.19      935.37     82.08 o 
  -8   4   9      515.27      466.12     60.07 o 
  -6   4   9      158.80       85.69     52.42 o 
  -4   4   9     2194.81     2323.81     52.54 o 
  -2   4   9       26.91       42.16     35.55 o 
   0   4   9     2121.40     2165.54     53.39 o 
   2   4   9       16.21       22.01     42.97 o 
   4   4   9     3640.34     3563.71     77.83 o 
   6   4   9      205.46      183.68     32.01 o 
   8   4   9     1795.07     1883.73     81.28 o 
  10   4   9      521.29      478.65     71.23 o 
 -11   5   9      610.35      553.84    118.76 o 
  -9   5   9      794.99      799.59     81.18 o 
  -7   5   9      218.33      220.98     62.49 o 
  -5   5   9     1359.51     1248.61     45.55 o 
  -3   5   9     2761.06     2835.25     76.30 o 
  -1   5   9     2035.16     2078.18     40.67 o 
   1   5   9     5341.80     5500.21    101.59 o 
   3   5   9      411.79      358.25     40.66 o 
   5   5   9     2539.97     2436.85     76.60 o 
   7   5   9       20.12       56.21     48.18 o 
   9   5   9     1413.79     1360.71     78.45 o 
  11   5   9      122.33      123.20     99.90 o 
 -10   6   9      828.27      800.30     90.66 o 
  -8   6   9      530.35      478.84     74.29 o 
  -6   6   9      762.63      750.25     43.31 o 
  -4   6   9     1281.69     1330.41     43.91 o 
  -2   6   9     3701.39     3755.45     75.63 o 
   0   6   9      102.06       89.57     46.86 o 
   2   6   9     4092.87     4055.97     83.04 o 
   4   6   9     1469.78     1473.56     53.64 o 
   6   6   9     2599.83     2465.64     68.92 o 
   8   6   9     1184.37     1092.70     69.34 o 
  10   6   9      420.42      341.87     92.75 o 
  -9   7   9        9.35       37.45     83.42 o 
  -7   7   9      643.78      618.15     60.13 o 
  -5   7   9      164.84      142.01     49.74 o 
  -3   7   9      462.60      451.00     45.66 o 
  -1   7   9        2.48       42.36     47.94 o 
   1   7   9      853.80      778.64     51.83 o 
   3   7   9      973.01      926.36     59.96 o 
   5   7   9      596.69      550.14     57.68 o 
   7   7   9      328.90      290.47     62.43 o 
   9   7   9       11.59        1.02     34.82 o 
  -8   8   9      448.02      453.01     74.48 o 
  -6   8   9     3333.65     3384.84     80.64 o 
  -4   8   9     2469.58     2569.50     67.30 o 
  -2   8   9     2258.55     2155.47     81.81 o 
   0   8   9     1076.38     1040.73     66.45 o 
   2   8   9     2989.62     2952.69     91.21 o 
   4   8   9     2026.31     1999.54    120.81 o 
   6   8   9      231.78      246.52     74.69 o 
   8   8   9     1314.86     1277.19     72.93 o 
  -5   9   9       53.38       48.59     81.31 o 
  -3   9   9      480.42      361.15     75.82 o 
  -1   9   9      606.61      473.27     77.04 o 
   1   9   9      332.46      365.50     76.37 o 
   3   9   9       44.40       65.63     67.73 o 
   5   9   9      259.99      292.67     88.82 o 
  -4  10   9      752.37      683.65     97.56 o 
  -2  10   9      101.43      113.06     92.01 o 
   0  10   9      376.92      325.91     97.77 o 
   2  10   9      872.75      837.71    122.01 o 
 -12   0  10      164.08      205.69    129.95 o 
 -10   0  10     2451.11     2453.22    125.77 o 
  -8   0  10     3109.25     3368.91    159.70 o 
  -6   0  10      124.48      168.65     61.63 o 
  -4   0  10     1769.99     1776.64     62.73 o 
  -2   0  10     8566.46     8784.66    116.18 o 
   0   0  10     6818.19     7035.73    149.49 o 
   2   0  10     6947.49     7135.98    156.53 o 
   4   0  10     2120.95     2140.65     97.70 o 
   6   0  10       40.64      113.05     76.32 o 
   8   0  10     1012.85     1100.70     89.30 o 
  10   0  10      719.51      740.58    114.64 o 
  12   0  10      540.20      690.70    113.17 o 
 -11   1  10        2.23       39.14     66.06 o 
  -9   1  10      945.28      863.49     74.63 o 
  -7   1  10       42.43       72.79     43.02 o 
  -5   1  10     4807.63     4958.59     70.77 o 
  -3   1  10      148.05      180.49     27.09 o 
  -1   1  10     1681.61     1572.50     55.28 o 
   1   1  10      260.98      274.43     36.67 o 
   3   1  10       22.83       28.02     27.81 o 
   5   1  10        2.44       10.03     50.39 o 
   7   1  10      918.81      670.17     58.26 o 
   9   1  10        0.50       17.05     76.28 o 
  11   1  10      374.33      326.51     82.43 o 
 -12   2  10      761.73      724.66    108.15 o 
 -10   2  10      637.67      639.91     82.56 o 
  -8   2  10     1401.64     1470.65     56.69 o 
  -6   2  10      818.45      835.10     35.77 o 
  -4   2  10     5390.30     5692.25     65.73 o 
  -2   2  10     1044.91     1011.49     42.81 o 
   0   2  10     2621.37     2769.62     85.64 o 
   2   2  10     5707.29     5579.00     86.75 o 
   4   2  10     2410.46     2470.79     75.88 o 
   6   2  10     3147.13     2988.70     84.63 o 
   8   2  10     1226.54     1202.24     66.52 o 
  10   2  10     4047.56     4233.72    108.48 o 
 -11   3  10     1940.72     1821.43    129.53 o 
  -9   3  10      541.27      515.24     91.32 o 
  -7   3  10       77.93       29.83     53.86 o 
  -5   3  10      276.52      282.85     27.27 o 
  -3   3  10     1194.04     1165.78     48.78 o 
  -1   3  10       10.23       40.97     50.81 o 
   1   3  10     3448.77     3335.36    135.98 o 
   3   3  10     1513.29     1352.04     62.75 o 
   5   3  10      352.52      359.91     48.74 o 
   7   3  10      593.91      651.27     62.10 o 
   9   3  10      835.69      842.09     68.76 o 
  11   3  10      494.33      467.98     82.86 o 
 -10   4  10     2582.77     2341.48    131.10 o 
  -8   4  10      126.84      130.09     70.16 o 
  -6   4  10     1184.78     1270.93     50.13 o 
  -4   4  10     1845.77     1808.47     43.94 o 
  -2   4  10     1361.24     1328.38     59.57 o 
   0   4  10     2596.87     2433.54     76.37 o 
   2   4  10       12.63        6.67     38.72 o 
   4   4  10     4757.09     4868.78     94.42 o 
   6   4  10      723.97      739.07     49.00 o 
   8   4  10     2029.82     2111.22     71.21 o 
  10   4  10     1848.18     1993.54     80.19 o 
 -11   5  10       10.50      -16.86    134.34 o 
  -9   5  10       60.67       97.31     90.24 o 
  -7   5  10      234.58      208.27     64.66 o 
  -5   5  10      555.50      599.22     45.01 o 
  -3   5  10     1053.85      916.11     46.66 o 
  -1   5  10      602.73      533.82     54.33 o 
   1   5  10     8975.28     9119.34    135.78 o 
   3   5  10     3646.75     3678.30     75.39 o 
   5   5  10      866.67      784.58     50.33 o 
   7   5  10       60.98       93.49     58.90 o 
   9   5  10     2428.44     2592.99     96.48 o 
 -10   6  10      295.04      263.69    113.78 o 
  -8   6  10      451.85      453.70     77.35 o 
  -6   6  10     2623.69     2642.53     58.90 o 
  -4   6  10      677.96      693.09     47.01 o 
  -2   6  10     1529.82     1520.14     48.66 o 
   0   6  10     4799.79     4611.39     90.69 o 
   2   6  10      952.88      947.49     72.46 o 
   4   6  10      600.91      613.69     55.77 o 
   6   6  10       88.13      127.48     59.58 o 
   8   6  10     1547.63     1654.49     82.37 o 
  -9   7  10     2698.84     2670.58     99.71 o 
  -7   7  10      204.77      208.98     61.19 o 
  -5   7  10      817.21      801.16     51.59 o 
  -3   7  10     1881.09     2016.63     65.93 o 
  -1   7  10     1718.53     1727.47     72.68 o 
   1   7  10     1604.42     1561.39     62.18 o 
   3   7  10     2541.81     2509.38     75.07 o 
   5   7  10       96.55      101.49     62.38 o 
   7   7  10       36.21       16.17     76.07 o 
  -6   8  10      320.61      295.04     79.88 o 
  -4   8  10      356.98      288.55     70.73 o 
  -2   8  10       43.34       44.53     77.61 o 
   0   8  10      855.31      750.26     75.78 o 
   2   8  10      495.82      440.13     75.52 o 
   4   8  10       14.56        8.16     20.75 o 
   6   8  10      160.06      124.69     82.61 o 
  -5   9  10      950.62      810.49     84.65 o 
  -3   9  10     3299.96     3570.17    103.37 o 
  -1   9  10       75.09       74.36     78.19 o 
   1   9  10      619.97      588.46     86.21 o 
   3   9  10      287.17      306.24     92.44 o 
 -11   1  11     1439.52     1507.86    107.07 o 
  -9   1  11     2412.56     2578.07     84.60 o 
  -7   1  11      746.51      733.83     52.80 o 
  -5   1  11     3746.85     3960.81     66.43 o 
  -3   1  11     4667.74     4800.58     60.79 o 
  -1   1  11     1836.51     1882.02     51.96 o 
   1   1  11     1651.55     1698.03     64.91 o 
   3   1  11     4717.71     4545.16    115.18 o 
   5   1  11     2424.12     2491.86     74.08 o 
   7   1  11       13.42       47.63     70.24 o 
   9   1  11     2749.68     3086.02     99.92 o 
  11   1  11      586.71      555.44     86.48 o 
 -10   2  11       56.93      118.58     95.63 o 
  -8   2  11      919.43      814.96     65.59 o 
  -6   2  11        4.97       10.64     23.02 o 
  -4   2  11      872.26      872.70     33.21 o 
  -2   2  11      287.99      267.42     40.65 o 
   0   2  11      341.17      274.67     59.25 o 
   2   2  11        1.41       12.79     56.98 o 
   4   2  11       64.54       66.19     60.68 o 
   6   2  11      166.29      106.66     61.31 o 
   8   2  11      155.75      144.89     73.32 o 
  10   2  11      229.03      181.22     80.67 o 
 -11   3  11      203.82      316.77    109.34 o 
  -9   3  11      958.34      983.86     81.40 o 
  -7   3  11      327.21      309.65     55.90 o 
  -5   3  11      308.75      320.09     39.81 o 
  -3   3  11      367.39      330.47     45.32 o 
  -1   3  11     3015.68     3135.64     85.61 o 
   1   3  11      250.23      265.24     51.44 o 
   3   3  11     3229.34     3170.29    101.31 o 
   5   3  11     1205.83     1223.54     59.31 o 
   7   3  11     5086.80     5305.41    157.35 o 
   9   3  11     1611.44     1579.96     73.48 o 
 -10   4  11      185.59      170.67    133.76 o 
  -8   4  11      156.99      113.93     74.27 o 
  -6   4  11       39.02       31.23     47.62 o 
  -4   4  11      707.69      720.33     46.15 o 
  -2   4  11     1870.58     1923.97    122.72 o 
   0   4  11      167.33      202.36     56.37 o 
   2   4  11     4242.24     4213.46    114.09 o 
   4   4  11      669.67      620.19     63.89 o 
   6   4  11     1048.76     1101.24     58.05 o 
   8   4  11      526.15      376.24     66.01 o 
  10   4  11     1448.09     1517.65    100.91 o 
  -9   5  11      459.66      418.01     99.86 o 
  -7   5  11     1395.39     1410.87     54.94 o 
  -5   5  11      203.94      181.71     51.87 o 
  -3   5  11     5175.31     5182.56     86.37 o 
  -1   5  11       12.35       19.27     47.12 o 
   1   5  11     2636.35     2740.83     84.65 o 
   3   5  11       18.91       25.40     51.06 o 
   5   5  11      955.10      953.09     58.23 o 
   7   5  11      184.94      188.82     70.16 o 
   9   5  11      194.62      163.49     99.15 o 
  -8   6  11      471.72      506.23     67.13 o 
  -6   6  11      536.55      518.78     51.14 o 
  -4   6  11      761.10      753.84     50.49 o 
  -2   6  11     1494.60     1504.26     60.62 o 
   0   6  11     1291.97     1263.18     60.27 o 
   2   6  11      733.87      684.02     60.93 o 
   4   6  11     2683.89     2469.39     98.10 o 
   6   6  11       11.25        6.70     45.02 o 
   8   6  11     1521.70     1627.23     84.88 o 
  -7   7  11      197.01      188.93     67.76 o 
  -5   7  11      534.36      440.50     64.37 o 
  -3   7  11      102.72      108.08     66.38 o 
  -1   7  11      430.83      406.38     64.27 o 
   1   7  11      105.84      128.97     65.15 o 
   3   7  11      760.73      722.13     66.60 o 
   5   7  11       44.52        8.06     15.24 o 
   7   7  11       13.89        9.66     77.77 o 
  -6   8  11      412.08      503.24    103.83 o 
  -4   8  11     3152.03     3314.72     92.44 o 
  -2   8  11      619.55      539.35     82.71 o 
   0   8  11      381.54      337.31     84.83 o 
   2   8  11      722.65      730.47     86.96 o 
   4   8  11     2178.24     2043.86     93.30 o 
  -1   9  11       69.35       72.67     95.38 o 
   1   9  11      294.25      256.89     99.17 o 
 -10   0  12     1727.30     1933.65    162.80 o 
  -8   0  12       52.40      158.56     95.67 o 
  -6   0  12     1925.04     1974.79     77.33 o 
  -4   0  12     1503.21     1552.11     82.61 o 
  -2   0  12     7379.74     8054.33    224.10 o 
   0   0  12      259.29      285.27     47.40 o 
   2   0  12      934.63      893.79     74.71 o 
   4   0  12       35.45       54.67    111.28 o 
   6   0  12      733.59      667.93    105.96 o 
   8   0  12     1294.09     1351.75    114.57 o 
  10   0  12     1963.63     1908.24    146.40 o 
 -11   1  12      148.00      183.46    112.55 o 
  -9   1  12     1011.87      883.72     88.68 o 
  -7   1  12     1032.66      932.84     50.21 o 
  -5   1  12       25.04       22.79     45.42 o 
  -3   1  12       25.93       38.22     44.99 o 
  -1   1  12      100.41       85.09     42.61 o 
   1   1  12        1.42       28.64     55.93 o 
   3   1  12      550.04      340.96     69.00 o 
   5   1  12       49.54       78.84     78.14 o 
   7   1  12        0.75        3.27     64.70 o 
   9   1  12       14.39       64.50     89.20 o 
 -10   2  12      757.94      691.23     88.75 o 
  -8   2  12     2660.88     2646.20     91.22 o 
  -6   2  12      164.40      175.37     67.60 o 
  -4   2  12     3508.88     3831.04     69.20 o 
  -2   2  12     5426.32     5743.83     98.70 o 
   0   2  12      904.69      912.08     66.44 o 
   2   2  12     2974.21     3056.18    100.92 o 
   4   2  12     4800.50     4694.76    128.91 o 
   6   2  12     1238.82     1246.37     82.08 o 
   8   2  12      453.36      412.03     81.45 o 
  -9   3  12      716.22      735.47    101.60 o 
  -7   3  12       15.08       39.72     77.34 o 
  -5   3  12      331.41      310.15     59.98 o 
  -3   3  12     1139.08     1188.79     61.74 o 
  -1   3  12        3.14       55.80     72.31 o 
   1   3  12      875.19      833.03     71.69 o 
   3   3  12      591.46      614.50     76.45 o 
   5   3  12     1261.51     1263.76     77.46 o 
   7   3  12       11.25       77.38     92.84 o 
   9   3  12     3143.98     3688.66    101.31 o 
  -8   4  12      483.14      474.27     75.49 o 
  -6   4  12      653.02      671.84     55.20 o 
  -4   4  12       98.32      102.59     62.50 o 
  -2   4  12     1050.92      996.73     63.43 o 
   0   4  12     1358.12     1255.04     67.63 o 
   2   4  12     1578.06     1442.92     89.57 o 
   4   4  12     5083.29     5249.87    138.06 o 
   6   4  12      699.92      646.10     70.15 o 
   8   4  12     1983.56     2321.76     98.32 o 
  -9   5  12      868.36      861.70     87.65 o 
  -7   5  12       18.58       14.02     48.66 o 
  -5   5  12      641.49      678.67     59.38 o 
  -3   5  12    10310.54    10398.60    142.29 o 
  -1   5  12     3013.74     2996.17     93.67 o 
   1   5  12       85.37       93.36     69.38 o 
   3   5  12     1408.34     1411.55     73.06 o 
   5   5  12     2391.41     2399.38     81.10 o 
   7   5  12        5.98       -5.89     25.57 o 
  -6   6  12      732.38      735.59     64.21 o 
  -4   6  12      700.65      648.26     71.74 o 
  -2   6  12     1432.39     1402.76     65.41 o 
   0   6  12      234.81      244.25     65.75 o 
   2   6  12      247.55      268.43     70.51 o 
   4   6  12       92.25      112.56     71.11 o 
   6   6  12      101.91      102.35     82.90 o 
  -5   7  12      404.38      356.86     76.49 o 
  -3   7  12     1774.10     1902.02     74.85 o 
  -1   7  12      652.57      575.77     68.46 o 
   1   7  12       61.95       35.58     60.05 o 
   3   7  12      528.36      403.25     78.75 o 
   5   7  12       16.09       48.74     87.99 o 
  -2   8  12      331.93      299.74     96.70 o 
   0   8  12      987.67      913.88     94.14 o 
   2   8  12       52.08      128.15     99.51 o 
  -9   1  13     2511.45     2482.08    157.32 o 
  -7   1  13      873.73      832.78     78.42 o 
  -5   1  13      970.47     1056.98     56.95 o 
  -3   1  13     2240.78     2364.68     64.60 o 
  -1   1  13     1549.15     1600.68     82.62 o 
   1   1  13      491.44      486.15     70.21 o 
   3   1  13      922.92      891.20     83.27 o 
   5   1  13     3004.23     3243.40    105.31 o 
   7   1  13      304.49      311.56    103.47 o 
  -8   2  13        9.90       28.52     90.27 o 
  -6   2  13      132.59       66.22     78.27 o 
  -4   2  13       36.59       57.16     68.81 o 
  -2   2  13       74.58      107.53     54.74 o 
   0   2  13       84.74      128.83     76.02 o 
   2   2  13       28.45       42.89     80.84 o 
   4   2  13     1172.24      989.36     86.55 o 
   6   2  13        1.90       34.83    107.61 o 
   8   2  13      469.04      418.12    120.01 o 
  -9   3  13      327.99      315.08     90.09 o 
  -7   3  13      467.92      578.91     88.01 o 
  -5   3  13      437.21      461.11     74.08 o 
  -3   3  13     2294.78     2297.45     86.34 o 
  -1   3  13      960.30     1128.24     80.75 o 
   1   3  13     2581.50     2663.69    117.24 o 
   3   3  13     3191.44     3073.50    112.64 o 
   5   3  13     1488.68     1417.33     76.60 o 
   7   3  13      475.18      522.98    104.86 o 
  -8   4  13      434.52      402.21     88.89 o 
  -6   4  13     1451.43     1338.64     68.80 o 
  -4   4  13      112.69      153.65     78.18 o 
  -2   4  13     4371.63     4579.31    135.32 o 
   0   4  13       98.42      110.37     86.25 o 
   2   4  13     1963.56     1905.15     94.01 o 
   4   4  13      347.94      264.76     96.55 o 
   6   4  13      439.18      434.96    104.28 o 
  -7   5  13      730.24      703.04     80.76 o 
  -5   5  13      280.26      300.99     77.13 o 
  -3   5  13      380.67      379.07     70.33 o 
  -1   5  13     1264.39     1213.81     73.54 o 
   1   5  13        5.87       22.36     66.20 o 
   3   5  13     1332.53     1324.20     82.21 o 
   5   5  13        5.65       13.94     85.48 o 
  -6   6  13       60.86      107.50     81.07 o 
  -4   6  13     1534.13     1482.84     78.97 o 
  -2   6  13      146.94      110.06     88.11 o 
   0   6  13     1363.19     1306.69     73.80 o 
   2   6  13      113.12      108.18     78.75 o 
   4   6  13     1466.63     1299.84     73.59 o 
  -3   7  13      112.37      125.81     80.87 o 
  -1   7  13       71.54       80.86     84.56 o 
   1   7  13       64.47       56.26     87.05 o 
  -8   0  14     1681.68     1591.90    197.11 o 
  -6   0  14     1044.30      991.72    197.20 o 
  -4   0  14     1004.71      978.14     97.88 o 
  -2   0  14      580.59      558.27    101.73 o 
   0   0  14      129.28      104.75    105.70 o 
   2   0  14      915.41      799.67    144.01 o 
   4   0  14     2565.31     2655.73    195.05 o 
   6   0  14     1143.52      995.64    194.73 o 
  -7   1  14        7.82       11.96    106.31 o 
  -5   1  14      290.64      217.52     95.94 o 
  -3   1  14        2.84      -37.45     59.06 o 
  -1   1  14       37.64       31.92     72.31 o 
   1   1  14      751.46      713.19     85.86 o 
   3   1  14        5.35       14.46     91.76 o 
   5   1  14       44.74       77.39    102.70 o 
   7   1  14        3.40       26.44    132.84 o 
  -8   2  14      808.21      845.39    101.11 o 
  -6   2  14     2614.86     2817.72    114.80 o 
  -4   2  14     1052.39     1111.64     95.26 o 
  -2   2  14     2680.14     2822.35    109.97 o 
   0   2  14     2154.07     2055.81     98.83 o 
   2   2  14      569.83      683.66     83.83 o 
   4   2  14     2061.40     2084.30    139.16 o 
   6   2  14       68.74       80.62    119.41 o 
  -7   3  14      205.69      195.00     95.25 o 
  -5   3  14      919.33      749.55     84.05 o 
  -3   3  14     1105.40     1062.67     79.13 o 
  -1   3  14      411.04      356.27     76.69 o 
   1   3  14      672.84      739.33     85.81 o 
   3   3  14      203.68      178.08     96.49 o 
   5   3  14     1989.62     2223.77     98.23 o 
  -6   4  14     1566.62     1378.96     91.84 o 
  -4   4  14      255.01      260.79     89.18 o 
  -2   4  14     2792.65     3120.12     97.55 o 
   0   4  14     1641.78     1542.99     95.26 o 
   2   4  14      658.13      624.76    100.54 o 
   4   4  14     1599.53     1700.90    102.06 o 
  -5   5  14     3414.81     3497.47    120.02 o 
  -3   5  14      815.17      832.16     92.86 o 
  -1   5  14      867.36      806.78     97.54 o 
   1   5  14       10.19       10.65    114.61 o 
   3   5  14      688.59      711.08     96.80 o 
  -2   6  14        4.10        3.57     85.69 o 
   0   6  14      152.95      180.67     87.76 o 
  -5   1  15      102.97      127.10    108.76 o 
  -3   1  15     1299.81     1253.77    135.08 o 
  -1   1  15     1361.41     1309.82     79.80 o 
   1   1  15      454.51      464.46     92.86 o 
   3   1  15     1325.84     1439.42    230.27 o 
   5   1  15     1413.18     1401.34    117.59 o 
  -4   2  15       23.16        7.19     72.29 o 
  -2   2  15      463.49      410.37     99.56 o 
   0   2  15      315.66      298.30     99.95 o 
   2   2  15        1.50       -1.47     26.39 o 
   4   2  15      581.35      479.41    147.99 o 
  -5   3  15      462.77      449.73    114.58 o 
  -3   3  15     1942.00     1932.00    104.72 o 
  -1   3  15      795.23      755.83    106.14 o 
   1   3  15     1228.56     1227.46    107.94 o 
   3   3  15      412.64      348.33    113.27 o 
  -2   4  15      316.45      303.14    117.82 o 
   0   4  15      421.32      421.42    110.45 o 
   2   4  15       31.72        4.95    109.12 o 
  -2   0  16      224.12      268.15    131.73 o 
   0   0  16     2439.45     2481.92    297.92 o 
  -1   1  16       23.80       47.17    104.76 o 
   1   1  16       42.27       37.05    125.54 o 
                                                 
